# Supplementary material for: Fleas of wild carnivores in Romania: diversity, distribution, and host-associations
Source: Parasit Vectors. 2024 Mar 21;17:148. doi: 10.1186/s13071-024-06235-3 (PMC10956227; doi:10.1186/s13071-024-06235-3)
Supplement: Supplementary file 1 — Additional file 1. Animals. The sheet contains details about animal location, sex, age, and the identified flea species; Environmental predictors. Correspondence between CORINE LandCover categories and land use types used in this study; Host_sel. This sheet shows the intensity and prevalences of all flea species and their type; Flea host report. The sheet shows the animal species and their prevalences of infestation on the basis of their sex; Flea species results. This sheet shows a correlation between the animal species and the fleas; GLm results. This sheet shows the statistical results of the animal hosts correlated with the season and age; Pulex irritans. This sheet represents all animals infested with Pu. irritans and differences based on their sex; Pa. melis This sheet represents all animals infested with Pa. melis and differences based on their sex; Ct. felis. This sheet represents all animals infested with Ct. felis and differences based on their sex; Ct. canis. This sheet represents all animals infested with Ct. canis and differences based on their sex; M. sciurorum. This sheet represents all animals infested with M. sciurorum and differences based on their sex; Ch. trichosa. This sheet represents all animals infested with Ch. trichosa and differences based on their sex; Ch. homoea. This sheet represents all animals infested with Ch. homoea and differences based on their sex; Ch. tuberculaticeps. This sheet represents all animals infested with Ch. tuberculaticeps and differences based on their sex; Ch. rothchildi. This sheet represents all animals infested with Ch. rothchildi and differences based on their sex; Ch. globiceps. This sheet represents all animals infested with Ch. globiceps and differences based on their sex; E. gallinacea. This sheet represents all animals infested with E. gallinacea and differences based on their sex. [file 13071_2024_6235_MOESM1_ESM.xlsx]

## Sheet: Animals
OBJECTID	Code	Species	Date_of_co	Date_of_ex	Sex	Age	Locality	Bioregion	County	TAU (territ.adm.unit)	Latitude	Longitude	Season	Fleas	Total	M	F	PirM	PirF	PirT	PmeM	PmeF	PmeT	CfeM	CfeF	CfeT	CcaM	CcaF	CcaT	MscM	MscF	MscT	CtrM	CtrF	CtrT	ChoM	ChoF	ChoT	CtuM	CtuF	CtuT	CroM	CroF	CroT	CspM	CspF	CspT	CglM	CglF
1	CJ007167	Canis aureus	?	29.08.2018	M	Ad	Zimnicea, TR	Continental	TELEORMAN	ZIMNICEA	43.6584	25.3593	Summer	No	0	0	0	0	0	0	0	0	0	0	0	0	0	0	0	0	0	0	0	0	0	0	0	0	0	0	0	0	0	0	0	0	0	0	0
2	CJ007168	Canis aureus	?	29.08.2018	M	Ad	Zimnicea, TR	Continental	TELEORMAN	ZIMNICEA	43.6584	25.3593	Summer	No	0	0	0	0	0	0	0	0	0	0	0	0	0	0	0	0	0	0	0	0	0	0	0	0	0	0	0	0	0	0	0	0	0	0	0
3	CJ007170	Canis aureus	?	29.08.2018	M	Juv	Zimnicea, TR	Continental	TELEORMAN	ZIMNICEA	43.6584	25.3593	Summer	No	0	0	0	0	0	0	0	0	0	0	0	0	0	0	0	0	0	0	0	0	0	0	0	0	0	0	0	0	0	0	0	0	0	0	0
4	CJ007171	Canis aureus	?	30.08.2018	F	Ad	Zimnicea, TR	Continental	TELEORMAN	ZIMNICEA	43.6584	25.3593	Summer	No	0	0	0	0	0	0	0	0	0	0	0	0	0	0	0	0	0	0	0	0	0	0	0	0	0	0	0	0	0	0	0	0	0	0	0
5	CJ007169	Canis aureus	?	29.08.2018	M	Juv	Vanatori, TR	Continental	TELEORMAN	LISA	43.754	25.1519	Summer	No	0	0	0	0	0	0	0	0	0	0	0	0	0	0	0	0	0	0	0	0	0	0	0	0	0	0	0	0	0	0	0	0	0	0	0
6	CJ007160	Canis aureus	?	27.08.2018	F	Ad	Garcov, OT	Continental	OLT	GÂRCOV	43.7605	24.6145	Summer	No	0	0	0	0	0	0	0	0	0	0	0	0	0	0	0	0	0	0	0	0	0	0	0	0	0	0	0	0	0	0	0	0	0	0	0
7	CJ004195	Canis aureus	-	2016.02.10	M	Juv	FV 34 Dăbuleni	Continental	DOLJ	DĂBULENI	43.8055	24.0934	Winter	No	0	0	0	0	0	0	0	0	0	0	0	0	0	0	0	0	0	0	0	0	0	0	0	0	0	0	0	0	0	0	0	0	0	0	0
8	CJ007159	Canis aureus	21.01.2018	27.08.2018	M	Ad	Slobozia, GR	Continental	GIURGIU	SLOBOZIA	43.8584	25.9066	Winter	No	0	0	0	0	0	0	0	0	0	0	0	0	0	0	0	0	0	0	0	0	0	0	0	0	0	0	0	0	0	0	0	0	0	0	0
9	CJ003462	Canis aureus	2014.12.22	2015.01.06	F	Adult	Calafat, DJ	Continental	DOLJ	CALAFAT	43.9806	22.9094	Winter	Yes	10	3	7	1	2	3	0	0	0	0	0	0	0	2	2	0	0	0	0	2	2	0	1	1	0	0	0	0	0	0	0	0	0	1	1
10	CJ002658	Canis aureus		17.02.2014	F	Juvenile	Calafat, DJ	Continental	DOLJ	CALAFAT	43.9806	22.9094	Winter	Yes	10	5	5	5	4	9	0	0	0	0	0	0	0	0	0	0	0	0	0	0	0	0	1	1	0	0	0	0	0	0	0	0	0	0	0
11	CJ003463	Canis aureus		22.12.2014	Juv	F	Calafat, DJ	Continental	DOLJ	CALAFAT	43.9806	22.9094	Winter	Yes	6	3	3	3	1	4	0	0	0	0	2	2	0	0	0	0	0	0	0	0	0	0	1	1	0	0	0	0	0	0	0	0	0	0	0
12	CJ003464	Canis aureus		22.12.2014	Juv	F	Calafat, DJ	Continental	DOLJ	CALAFAT	43.9806	22.9094	Winter	Yes	2	1	1	1	1	2	0	0	0	0	0	0	0	0	0	0	0	0	0	0	0	0	0	0	0	0	0	0	0	0	0	0	0	0	0
13	CJ003461	Canis aureus		22.12.2014	Ad	F	Calafat, DJ	Continental	DOLJ	CALAFAT	43.9806	22.9094	Winter	Yes	13	4	9	3	5	8	0	0	0	0	0	0	0	2	2	0	0	0	0	2	2	0	0	0	0	0	0	0	0	0	1	0	1	0	0
14	CJ003466	Canis aureus		22.12.2014	Ad	F	Calafat, DJ	Continental	DOLJ	CALAFAT	43.9806	22.9094	Winter	Yes	2	0	2	0	1	1	0	0	0	0	0	0	0	0	0	0	0	0	0	1	1	0	0	0	0	0	0	0	0	0	0	0	0	0	0
15	CJ003465	Canis aureus	2014.12.22	2015.01.08	M	Juv	Calafat, DJ	Continental	DOLJ	CALAFAT	43.9806	22.9094	Winter	No	0	0	0	0	0	0	0	0	0	0	0	0	0	0	0	0	0	0	0	0	0	0	0	0	0	0	0	0	0	0	0	0	0	0	0
16	CJ003808	Martes foina		27.04.2014	Ad	F	Deleni, CT	Steppic	CONSTANȚA	DELENI	44.0507	28.0483	Spring	Yes	1	0	1	0	1	1	0	0	0	0	0	0	0	0	0	0	0	0	0	0	0	0	0	0	0	0	0	0	0	0	0	0	0	0	0
17	CJ007161	Canis aureus	?	27.08.2018	F	Juv	Drăgănești-Vlașca, TR	Continental	TELEORMAN	DRĂGĂNEȘTI-VLAȘCA	44.0983	25.5933	Summer	No	0	0	0	0	0	0	0	0	0	0	0	0	0	0	0	0	0	0	0	0	0	0	0	0	0	0	0	0	0	0	0	0	0	0	0
18	CJ007969	Canis aureus	25.03.2020	09.06.2020	F	Ad	Up VII Balta, Giurgiu	Continental	GIURGIU	RĂSUCENI	44.1	25.7401	Spring	No	0	0	0	0	0	0	0	0	0	0	0	0	0	0	0	0	0	0	0	0	0	0	0	0	0	0	0	0	0	0	0	0	0	0	0
19	CJ003561	Canis aureus	2015.02.14	2015.04.29	F	Adult	Dăneasa, OT	Continental	OLT	DĂNEASA	44.1392	24.5646	Winter	Yes	3	1	2	1	2	3	0	0	0	0	0	0	0	0	0	0	0	0	0	0	0	0	0	0	0	0	0	0	0	0	0	0	0	0	0
20	CJ006907	Mustela putorius	18.03.17	10.10.17	M	Juv	Crăciunei, Olt	Continental	OLT	RADOMIREȘTI	44.1422	24.6632	Spring	No	0	0	0	0	0	0	0	0	0	0	0	0	0	0	0	0	0	0	0	0	0	0	0	0	0	0	0	0	0	0	0	0	0	0	0
21	CJ007136	Mustela putorius	2017	31.07.2018	F	Ad	Stoenești, GR	Continental	GIURGIU	STOENEȘTI	44.1444	25.8927	Summer	No	0	0	0	0	0	0	0	0	0	0	0	0	0	0	0	0	0	0	0	0	0	0	0	0	0	0	0	0	0	0	0	0	0	0	0
22	CJ003470	Canis aureus	2014.12.20	2015.01.12	F	Juvenile	Comana (Vulturel), GR	Continental	GIURGIU	COMANA	44.1682	26.1336	Winter	Yes	3	0	3	0	0	0	0	0	0	0	0	0	0	0	0	0	0	0	0	1	1	0	0	1	1	0	0	0	0	0	0	1	1	0	0
23	CJ007970	Canis aureus	10.2019	10.06.2020	F	Ad	Ocolul Silvic Comana, Giurgiu	Continental	GIURGIU	COMANA	44.171	26.1422	Autumn	No	0	0	0	0	0	0	0	0	0	0	0	0	0	0	0	0	0	0	0	0	0	0	0	0	0	0	0	0	0	0	0	0	0	0	0
24	CJ007164	Martes foina	21.08.2017	28.08.2018	F	Ad	Comana, GR	Continental	GIURGIU	COMANA	44.1754	26.1434	Summer	No	0	0	0	0	0	0	0	0	0	0	0	0	0	0	0	0	0	0	0	0	0	0	0	0	0	0	0	0	0	0	0	0	0	0	0
25	CJ007155	Canis aureus	?	23.08.2018	F	Ad	Pestera, CT	Steppic	CONSTANȚA	PEȘTERA	44.1869	28.1303	Summer	No	0	0	0	0	0	0	0	0	0	0	0	0	0	0	0	0	0	0	0	0	0	0	0	0	0	0	0	0	0	0	0	0	0	0	0
26	CJ004199	Canis aureus	-	2016.03.18	?	Ad	FV 62 Cernele ?	Continental	DOLJ	CRAIOVA	44.3339	23.7431	Spring	No	0	0	0	0	0	0	0	0	0	0	0	0	0	0	0	0	0	0	0	0	0	0	0	0	0	0	0	0	0	0	0	0	0	0	0
27	CJ007127	Canis aureus	1.2016	25.07.2018	F	Juv	Ostrovu Mare, MH	Continental	MEHEDINȚI	GOGOȘU	44.38	22.5146	Winter	No	0	0	0	0	0	0	0	0	0	0	0	0	0	0	0	0	0	0	0	0	0	0	0	0	0	0	0	0	0	0	0	0	0	0	0
28	CJ005004	Canis aureus	3.2016	2016.03.28	F	Adult	Ostrovu Mare, MH	Continental	MEHEDINȚI	GOGOȘU	44.38	22.5136	Spring	Yes	12	9	3	5	3	8	0	0	0	0	0	0	2	0	2	0	0	0	0	0	0	0	0	0	0	0	0	0	0	0	0	0	0	2	0
29	CJ005001	Canis aureus	3.2016	2016.03.26	F	Adult	Ostrovu Mare, MH	Continental	MEHEDINȚI	GOGOȘU	44.38	22.5136	Spring	Yes	5	4	1	4	1	5	0	0	0	0	0	0	0	0	0	0	0	0	0	0	0	0	0	0	0	0	0	0	0	0	0	0	0	0	0
30	CJ005002	Canis aureus	3.2016	2016.03.26	M	?	Ostrovu Mare, MH	Continental	MEHEDINȚI	GOGOȘU	44.38	22.5136	Spring	Yes	3	1	2	1	1	2	0	0	0	0	0	0	0	1	1	0	0	0	0	0	0	0	0	0	0	0	0	0	0	0	0	0	0	0	0
31	CJ003476	Canis aureus	2014.08.25	2015.01.19	F	Juv	Cernica, IF	Continental	ILFOV	CERNICA	44.419	26.2799	Summer	No	0	0	0	0	0	0	0	0	0	0	0	0	0	0	0	0	0	0	0	0	0	0	0	0	0	0	0	0	0	0	0	0	0	0	0
32	CJ003477	Canis aureus	2014.08.25	2015.01.19	F	Ad	Cernica, IF	Continental	ILFOV	CERNICA	44.419	26.2799	Summer	No	0	0	0	0	0	0	0	0	0	0	0	0	0	0	0	0	0	0	0	0	0	0	0	0	0	0	0	0	0	0	0	0	0	0	0
33	CJ007162	Canis aureus	?	27.08.2018	M	Juv	Bradesti, DJ	Continental	DOLJ	BRĂDEȘTI	44.4876	23.626	Summer	No	0	0	0	0	0	0	0	0	0	0	0	0	0	0	0	0	0	0	0	0	0	0	0	0	0	0	0	0	0	0	0	0	0	0	0
34	CJ005005	Canis aureus	1.2016	2016.03.28	M	Juvenile	Stârmina, MH	Continental	MEHEDINȚI	HINOVA	44.4985	22.7642	Winter	Yes	5	2	3	2	3	5	0	0	0	0	0	0	0	0	0	0	0	0	0	0	0	0	0	0	0	0	0	0	0	0	0	0	0	0	0
35	CJ006884	Canis aureus	2016.12	2017.03.24	F	Adult	Sălcioara, TL	Steppic	IALOMIȚA	SĂLCIOARA	44.546	26.894	Winter	Yes	2	0	2	0	0	0	0	0	0	0	0	0	0	2	2	0	0	0	0	0	0	0	0	0	0	0	0	0	0	0	0	0	0	0	0
36	CJ007156	Canis aureus	7.2018	23.08.2018	M	Juvenile	Sălcioara, TL	Steppic	IALOMIȚA	SĂLCIOARA	44.546	26.894	Summer	Yes	1	0	1	0	0	0	0	0	0	0	0	0	0	0	0	0	0	0	0	1	1	0	0	0	0	0	0	0	0	0	0	0	0	0	0
37	CJ006890	Canis aureus	2016.12	2017.03.27	M	Adult	Sălcioara, TL	Steppic	IALOMIȚA	SĂLCIOARA	44.546	26.894	Winter	Yes	12	5	7	4	4	8	0	0	0	0	3	3	1	0	1	0	0	0	0	0	0	0	0	0	0	0	0	0	0	0	0	0	0	0	0
38	CJ007110	Canis aureus	1.2018	12.07.2018	M	Adult	Salcioara, TL	Steppic	IALOMIȚA	SĂLCIOARA	44.546	26.894	Winter	Yes	6	2	4	1	1	2	0	0	0	0	0	0	1	2	3	0	0	0	0	0	0	0	0	0	0	0	0	0	0	0	0	1	1	0	0
39	CJ001709	Meles meles		03.02.2013	M	Adult	Salcioara, TL	Steppic	IALOMIȚA	SĂLCIOARA	44.546	26.894	Winter	Yes	31	7	24	6	22	28	1	2	3	0	0	0	0	0	0	0	0	0	0	0	0	0	0	0	0	0	0	0	0	0	0	0	0	0	0
40	CJ002732	Canis aureus		20.03.2014	M	Adult	Salcioara, TL	Steppic	IALOMIȚA	SĂLCIOARA	44.546	26.894	Spring	Yes	7	2	5	0	0	0	0	0	0	0	0	0	0	0	0	0	0	0	0	3	3	0	0	0	0	0	0	0	0	0	2	2	2	0	1
41	CJ000379	Canis aureus		01.12.2012	Ad	?	Salcioara, TL	Steppic	IALOMIȚA	SĂLCIOARA	44.546	26.894	Winter	Yes	2	0	2	0	1	1	0	0	0	0	1	1	0	0	0	0	0	0	0	0	0	0	0	0	0	0	0	0	0	0	0	0	0	0	0
42	CJ000340	Canis aureus		24.12.2012	Adult	F	Salcioara, TL	Steppic	IALOMIȚA	SĂLCIOARA	44.546	26.894	Winter	Yes	1	0	1	0	0	0	0	0	0	0	0	0	0	0	0	0	0	0	0	0	0	0	0	0	0	0	0	0	0	0	0	1	1	0	0
43	CJ002734	Canis aureus		12.02.2014	Ad	M	Salcioara, TL	Steppic	IALOMIȚA	SĂLCIOARA	44.546	26.894	Winter	Yes	13	4	9	0	2	2	0	0	0	0	0	0	0	0	0	0	0	0	0	0	0	0	0	0	0	0	0	0	0	0	4	7	11	0	0
44	CJ002479	Canis aureus	2013.10.24	2014.01.10	F	Juv	Sălcioara, TL	Steppic	IALOMIȚA	SĂLCIOARA	44.546	26.894	Autumn	No	0	0	0	0	0	0	0	0	0	0	0	0	0	0	0	0	0	0	0	0	0	0	0	0	0	0	0	0	0	0	0	0	0	0	0
45	CJ003479	Canis aureus	2014.12.26	2015.01.27	M	Ad	Sălcioara, TL	Steppic	IALOMIȚA	SĂLCIOARA	44.546	26.894	Winter	No	0	0	0	0	0	0	0	0	0	0	0	0	0	0	0	0	0	0	0	0	0	0	0	0	0	0	0	0	0	0	0	0	0	0	0
46	CJ003484	Canis aureus	2015.01.10	2015.02.13	F	Ad	Sălcioara, TL	Steppic	IALOMIȚA	SĂLCIOARA	44.546	26.894	Winter	No	0	0	0	0	0	0	0	0	0	0	0	0	0	0	0	0	0	0	0	0	0	0	0	0	0	0	0	0	0	0	0	0	0	0	0
47	CJ003485	Canis aureus	2014.12.24	2015.02.13	M	Ad	Sălcioara, TL	Steppic	IALOMIȚA	SĂLCIOARA	44.546	26.894	Winter	No	0	0	0	0	0	0	0	0	0	0	0	0	0	0	0	0	0	0	0	0	0	0	0	0	0	0	0	0	0	0	0	0	0	0	0
48	CJ006885	Canis aureus	2016.12	2017.03.24	F	Ad	Sălcioara, TL	Steppic	IALOMIȚA	SĂLCIOARA	44.546	26.894	Winter	No	0	0	0	0	0	0	0	0	0	0	0	0	0	0	0	0	0	0	0	0	0	0	0	0	0	0	0	0	0	0	0	0	0	0	0
49	CJ006897	Canis aureus	2016.10.20	2017.03.30	M	Ad	Sălcioara, TL	Steppic	IALOMIȚA	SĂLCIOARA	44.546	26.894	Autumn	No	0	0	0	0	0	0	0	0	0	0	0	0	0	0	0	0	0	0	0	0	0	0	0	0	0	0	0	0	0	0	0	0	0	0	0
50	CJ006898	Canis aureus	2016.12	2017.03.30	F	Ad	Sălcioara, TL	Steppic	IALOMIȚA	SĂLCIOARA	44.546	26.894	Winter	No	0	0	0	0	0	0	0	0	0	0	0	0	0	0	0	0	0	0	0	0	0	0	0	0	0	0	0	0	0	0	0	0	0	0	0
51	CJ006899	Canis aureus	2016.12	2017.03.31	M	Ad	Sălcioara, TL	Steppic	IALOMIȚA	SĂLCIOARA	44.546	26.894	Winter	No	0	0	0	0	0	0	0	0	0	0	0	0	0	0	0	0	0	0	0	0	0	0	0	0	0	0	0	0	0	0	0	0	0	0	0
52	CJ006900	Canis aureus	2016.10.20	2017.03.31	F	Ad	Sălcioara, TL	Steppic	IALOMIȚA	SĂLCIOARA	44.546	26.894	Autumn	No	0	0	0	0	0	0	0	0	0	0	0	0	0	0	0	0	0	0	0	0	0	0	0	0	0	0	0	0	0	0	0	0	0	0	0
53	CJ006901	Canis aureus	-	2017.03.31	M	Juv	Sălcioara, TL	Steppic	IALOMIȚA	SĂLCIOARA	44.546	26.894	Spring	No	0	0	0	0	0	0	0	0	0	0	0	0	0	0	0	0	0	0	0	0	0	0	0	0	0	0	0	0	0	0	0	0	0	0	0
54	CJ006996	Canis aureus	2016.10.20	2017.12.21	F	Juv	Sălcioara, TL	Steppic	IALOMIȚA	SĂLCIOARA	44.546	26.894	Autumn	No	0	0	0	0	0	0	0	0	0	0	0	0	0	0	0	0	0	0	0	0	0	0	0	0	0	0	0	0	0	0	0	0	0	0	0
55	CJ007128	Canis aureus	2017	25.07.2018	M	Ad	Sălcioara, TL	Steppic	IALOMIȚA	SĂLCIOARA	44.546	26.894	Summer	No	0	0	0	0	0	0	0	0	0	0	0	0	0	0	0	0	0	0	0	0	0	0	0	0	0	0	0	0	0	0	0	0	0	0	0
56	CJ007130	Canis aureus	2017	26.07.2018	F	Ad	Sălcioara, TL	Steppic	IALOMIȚA	SĂLCIOARA	44.546	26.894	Summer	No	0	0	0	0	0	0	0	0	0	0	0	0	0	0	0	0	0	0	0	0	0	0	0	0	0	0	0	0	0	0	0	0	0	0	0
57	CJ006997	Canis aureus	21.12.2017	2017.12.21	F	Adult	Filiași	Continental	DOLJ	FILIAȘI	44.5545	23.52	Winter	Yes	2	1	1	1	0	1	0	0	0	0	0	0	0	0	0	0	0	0	0	0	0	0	0	0	0	0	0	0	0	0	0	0	0	0	1
58	CJ007138	Mustela putorius	?	31.07.2018	?	Ad	╚Üăndărei, IL	Steppic	IALOMIȚA	ȚĂNDĂREI	44.6488	27.6439	Summer	No	0	0	0	0	0	0	0	0	0	0	0	0	0	0	0	0	0	0	0	0	0	0	0	0	0	0	0	0	0	0	0	0	0	0	0
59	CJ003496	Canis aureus	2015.02.09	2015.04.17	F	Ad	Gusoieni, VL	Continental	VÂLCEA	GUȘOENI	44.7163	24.1204	Winter	No	0	0	0	0	0	0	0	0	0	0	0	0	0	0	0	0	0	0	0	0	0	0	0	0	0	0	0	0	0	0	0	0	0	0	0
60	CJ008540	Martes foina	3.2021	30.03.2021	M	Ad	Orsova, MH	Continental	MEHEDINȚI	ORȘOVA	44.7323	22.3956	Spring	Yes	2	2	0	0	0	0	0	0	0	0	0	0	0	0	0	2	0	2	0	0	0	0	0	0	0	0	0	0	0	0	0	0	0	0	0
61	CJ005083	Lutra lutra		14.12.2016	M	Ad	Saraiu, CT	Steppic	CONSTANȚA	SARAIU	44.7205	28.1556	Winter	No	0	0	0	0	0	0	0	0	0	0	0	0	0	0	0	0	0	0	0	0	0	0	0	0	0	0	0	0	0	0	0	0	0	0	0
62	CJ007530	Martes foina	07.03.2019	24.04.2019	M	Ad	Salcioara (Poligon), TL	Steppic	TULCEA	JURILOVCA	44.795	28.8949	Spring	Yes	11	1	10	0	0	0	0	0	0	0	0	0	0	0	0	0	0	0	0	0	0	0	0	0	0	0	0	0	4	4	1	6	7	0	0
63	CJ002733	Canis aureus	2014.01.10	2014.05.20	M	Adult	Sălcioara, TL	Steppic	TULCEA	JURILOVCA	44.8046	28.901	Winter	Yes	2	0	2	0	0	0	0	0	0	0	0	0	0	0	0	0	0	0	0	0	0	0	0	0	0	0	0	0	0	0	0	2	2	0	0
64	CJ008393	Nyctereutes procyonoides	7.03.2020	1.10.2020	F	Ad	Comuna Mihailesti, BZ	Steppic	BUZĂU	MIHĂILEȘTI	44.9144	26.6768	Spring	Yes	6	1	5	0	1	1	0	0	0	0	0	0	0	0	0	0	0	0	0	0	0	0	3	3	0	0	0	0	0	0	0	0	0	1	1
65	CJ007722	Mustela lutreola	08.08.2016	01.11.2019	F	Ad	Enisala, TL	Steppic	TULCEA	SARICHIOI	44.8639	28.844	Summer	No	0	0	0	0	0	0	0	0	0	0	0	0	0	0	0	0	0	0	0	0	0	0	0	0	0	0	0	0	0	0	0	0	0	0	0
66	CJ003468	Canis aureus	2014.11.15	2015.01.09	F	Ad	Frecatei, BR	Steppic	BRĂILA	FRECĂȚEI	44.9536	28.1045	Autumn	No	0	0	0	0	0	0	0	0	0	0	0	0	0	0	0	0	0	0	0	0	0	0	0	0	0	0	0	0	0	0	0	0	0	0	0
67	CJ007979	Lutra lutra	?	29.06.2020	F	Ad	Sahateni BZ	Continental	BUZĂU	SĂHĂTENI	45.0318	26.5143	Summer	No	0	0	0	0	0	0	0	0	0	0	0	0	0	0	0	0	0	0	0	0	0	0	0	0	0	0	0	0	0	0	0	0	0	0	0
68	CJ002241	Canis aureus		10.03.2010	Juv	M	Horia, TL	Steppic	TULCEA	CIUCUROVA	45.0157	28.4504	Spring	Yes	3	2	1	1	0	1	0	0	0	1	1	2	0	0	0	0	0	0	0	0	0	0	0	0	0	0	0	0	0	0	0	0	0	0	0
69	CJ006995	Canis aureus	20.12.2-17	2017.12.20	F	Adult	Cilibia, BZ	Steppic	BUZĂU	CILIBIA	45.0677	27.0588	Winter	Yes	18	8	10	3	0	3	0	0	0	0	1	1	0	0	0	0	0	0	1	0	1	0	2	2	0	0	0	0	0	0	4	7	11	0	0
70	CJ002243	Meles meles	04.09.2013	30.09.2013	M	Juvenile	Cibilia, BZ	Steppic	BUZĂU	CILIBIA	45.0677	27.0588	Autumn	Yes	10	6	4	5	4	9	1	0	1	0	0	0	0	0	0	0	0	0	0	0	0	0	0	0	0	0	0	0	0	0	0	0	0	0	0
71	CJ002480	Canis aureus	04.09.2013	20.11.2013	M	Juvenile	Cilibia, BZ	Steppic	BUZĂU	CILIBIA	45.0677	27.0588	Autumn	Yes	3	1	2	1	2	3	0	0	0	0	0	0	0	0	0	0	0	0	0	0	0	0	0	0	0	0	0	0	0	0	0	0	0	0	0
72	CJ002735	Canis aureus	1.2014	23.02.2014	M	Adult	Cilibia, BZ	Steppic	BUZĂU	CILIBIA	45.0677	27.0588	Winter	Yes	5	1	4	0	0	0	0	0	0	0	0	0	0	0	0	0	0	0	0	5	5	0	0	0	0	0	0	0	0	0	0	0	0	0	0
73	CJ002242	Canis aureus		15.09.2013	M	Juvenile	Cilibia, BZ	Steppic	BUZĂU	CILIBIA	45.0677	27.0588	Autumn	Yes	2	0	2	0	0	0	0	0	0	0	1	1	0	1	1	0	0	0	0	0	0	0	0	0	0	0	0	0	0	0	0	0	0	0	0
74	CJ002737	Canis aureus		30.03.2014	M	Adult	Cilibia, BZ	Steppic	BUZĂU	CILIBIA	45.0677	27.0588	Spring	Yes	4	0	4	0	1	1	0	0	0	0	0	0	0	0	0	0	0	0	0	0	0	0	0	0	0	0	0	0	0	0	0	3	3	0	0
75	CJ002481	Canis aureus		20.11.2013	F	Juvenile	Cilibia, BZ	Steppic	BUZĂU	CILIBIA	45.0677	27.0588	Autumn	Yes	4	2	2	2	2	4	0	0	0	0	0	0	0	0	0	0	0	0	0	0	0	0	0	0	0	0	0	0	0	0	0	0	0	0	0
76	CJ003467	Canis aureus		09.01.2015	Ad	M	Cilibia, BZ	Steppic	BUZĂU	CILIBIA	45.0677	27.0588	Winter	Yes	7	1	6	1	6	7	0	0	0	0	0	0	0	0	0	0	0	0	0	0	0	0	0	0	0	0	0	0	0	0	0	0	0	0	0
77	CJ002736	Canis aureus		11.03.2014	Ad	F	Cilibia, BZ	Steppic	BUZĂU	CILIBIA	45.0677	27.0588	Spring	Yes	15	4	11	1	0	1	0	0	0	0	0	0	0	0	0	0	0	0	1	4	5	0	0	0	0	0	0	0	0	0	2	7	9	0	0
78	CJ002482	Canis aureus		20.11.2013	Juv	M	Cilibia, BZ	Steppic	BUZĂU	CILIBIA	45.0677	27.0588	Autumn	Yes	5	3	2	3	2	5	0	0	0	0	0	0	0	0	0	0	0	0	0	0	0	0	0	0	0	0	0	0	0	0	0	0	0	0	0
79	CJ002739	Canis aureus		23.02.2014	Ad	M	Cilibia, BZ	Steppic	BUZĂU	CILIBIA	45.0677	27.0588	Winter	Yes	5	1	4	1	2	3	0	0	0	0	0	0	0	0	0	0	0	0	0	0	0	0	0	0	0	0	0	0	0	0	0	2	2	0	0
80	CJ001700	Canis aureus		24.02.2013	Ad	M	Cilibia, BZ	Steppic	BUZĂU	CILIBIA	45.0677	27.0588	Winter	Yes	1	0	1	0	0	0	0	0	0	0	1	1	0	0	0	0	0	0	0	0	0	0	0	0	0	0	0	0	0	0	0	0	0	0	0
81	CJ000428	Canis aureus		20.02.2013	Juv	F	Cilibia, BZ	Steppic	BUZĂU	CILIBIA	45.0677	27.0588	Winter	Yes	43	20	23	15	7	22	0	2	2	0	0	0	0	0	0	0	0	0	0	0	0	0	2	2	0	0	0	0	0	0	2	12	14	3	0
82	CJ000429	Canis aureus		20.02.2013	Juv	M	Cilibia, BZ	Steppic	BUZĂU	CILIBIA	45.0677	27.0588	Winter	Yes	33	14	19	6	9	15	0	1	1	0	1	1	0	1	1	0	0	0	3	0	3	0	2	2	0	0	0	0	0	0	5	5	10	0	0
83	CJ003474	Canis aureus		13.01.2014	Juv	M	Cilibia, BZ	Steppic	BUZĂU	CILIBIA	45.0677	27.0588	Winter	Yes	2	1	1	0	1	1	0	0	0	0	0	0	0	0	0	0	0	0	1	0	1	0	0	0	0	0	0	0	0	0	0	0	0	0	0
84	CJ002738	Canis aureus	4.2014	2014.05.22	M	Juv	Cilibia, BZ	Steppic	BUZĂU	CILIBIA	45.0677	27.0588	Spring	No	0	0	0	0	0	0	0	0	0	0	0	0	0	0	0	0	0	0	0	0	0	0	0	0	0	0	0	0	0	0	0	0	0	0	0
85	CJ003459	Canis aureus	2014.10.11	2014.12.17	F	Juv	Cilibia, BZ	Steppic	BUZĂU	CILIBIA	45.0677	27.0588	Autumn	No	0	0	0	0	0	0	0	0	0	0	0	0	0	0	0	0	0	0	0	0	0	0	0	0	0	0	0	0	0	0	0	0	0	0	0
86	CJ003474	Canis aureus	-	2015.01.15	M	Juv	Cilibia, BZ	Steppic	BUZĂU	CILIBIA	45.0677	27.0588	Winter	No	0	0	0	0	0	0	0	0	0	0	0	0	0	0	0	0	0	0	0	0	0	0	0	0	0	0	0	0	0	0	0	0	0	0	0
87	CJ003475	Canis aureus	-	2015.01.15	M	Ad	Cilibia, BZ	Steppic	BUZĂU	CILIBIA	45.0677	27.0588	Winter	No	0	0	0	0	0	0	0	0	0	0	0	0	0	0	0	0	0	0	0	0	0	0	0	0	0	0	0	0	0	0	0	0	0	0	0
88	CJ007055	Felis silvestris	16.10.2015	08.03.2018	M	Adult	Dealul Somova	Steppic	TULCEA	MIHAIL KOGĂLNICEANU	45.031	28.7487	Autumn	Yes	1	0	1	0	0	0	0	0	0	0	1	1	0	0	0	0	0	0	0	0	0	0	0	0	0	0	0	0	0	0	0	0	0	0	0
89	CJ003500	Canis aureus	2014.12.06	2015.04.24	M	Ad	Tabarasti, BZ	Steppic	BUZĂU	GĂLBINAȘI	45.0778	26.9213	Winter	No	0	0	0	0	0	0	0	0	0	0	0	0	0	0	0	0	0	0	0	0	0	0	0	0	0	0	0	0	0	0	0	0	0	0	0
90	CJ003483	Canis aureus	-	2015.02.12	F	Juv	Cerna, TL	Steppic	TULCEA	CERNA	45.083	28.3156	Winter	No	0	0	0	0	0	0	0	0	0	0	0	0	0	0	0	0	0	0	0	0	0	0	0	0	0	0	0	0	0	0	0	0	0	0	0
91	CJ003567	Lutra lutra	04.04.2015	07.05.2015	F	Juv	Lacul Iacobdeal, TL	Steppic	TULCEA	TURCOAIA	45.1079	28.2175	Spring	No	0	0	0	0	0	0	0	0	0	0	0	0	0	0	0	0	0	0	0	0	0	0	0	0	0	0	0	0	0	0	0	0	0	0	0
92	CJ002475	Canis aureus		19.11.2013	M	Juvenile	Hamcearca, TL	Steppic	TULCEA	HAMCEARCA	45.1322	28.3773	Autumn	Yes	4	2	2	2	1	3	0	0	0	0	0	0	0	1	1	0	0	0	0	0	0	0	0	0	0	0	0	0	0	0	0	0	0	0	0
93	CJ006892	Lutra lutra	20.09.2016	28.03.2017	M	Ad	JASPSA Militarova	Steppic	TULCEA	MURIGHIOL	45.1103	29.3045	Autumn	No	0	0	0	0	0	0	0	0	0	0	0	0	0	0	0	0	0	0	0	0	0	0	0	0	0	0	0	0	0	0	0	0	0	0	0
94	CJ002722	Felis silvestris		21.01.2013	Ad	M	Niculitel, TL	Steppic	TULCEA	NICULIȚEL	45.1732	28.4846	Winter	Yes	2	0	2	0	1	1	0	0	0	0	0	0	0	1	1	0	0	0	0	0	0	0	0	0	0	0	0	0	0	0	0	0	0	0	0
95	CJ007531	Martes foina	05.01.2019	24.04.2019	M	Ad	Sarica, D.N.	Steppic	TULCEA	NICULIȚEL	45.1776	28.5329	Winter	No	0	0	0	0	0	0	0	0	0	0	0	0	0	0	0	0	0	0	0	0	0	0	0	0	0	0	0	0	0	0	0	0	0	0	0
96	CJ003490	Canis aureus	4.2015	2015.04.08	M	Adult	TL	Steppic	TULCEA	TULCEA	45.1695	28.7865	Spring	Yes	1	0	1	0	0	0	0	0	0	0	0	0	0	0	0	0	0	0	0	0	0	0	0	0	0	0	0	0	0	0	0	0	0	0	1
97	CJ006974	Canis aureus	11.11.2017	2017.11.11	F	Juvenile	TL	Steppic	TULCEA	TULCEA	45.1695	28.7865	Autumn	Yes	2	0	2	0	0	0	0	0	0	0	0	0	0	2	2	0	0	0	0	0	0	0	0	0	0	0	0	0	0	0	0	0	0	0	0
98	CJ002477	Canis aureus		28.10.2013	Juv	F	Tulcea, TL	Steppic	TULCEA	TULCEA	45.1695	28.7865	Autumn	Yes	9	0	9	0	1	1	0	7	7	0	0	0	0	0	0	0	0	0	0	0	0	0	0	0	0	0	0	0	0	0	0	1	1	0	0
99	CJ003482	Canis aureus	-	2015.02.12	F	Juv	TL	Steppic	TULCEA	TULCEA	45.1695	28.7865	Winter	Yes	40	22	18	13	9	22	0	1	1	0	0	0	0	0	0	0	0	0	3	2	5	0	0	0	0	0	0	0	0	0	6	6	12	0	0
100	CJ007532	Martes foina	22.04.2019	24.04.2019	M	Ad	Somova E87, TL	Steppic	TULCEA	SOMOVA	45.1771	28.6062	Spring	No	0	0	0	0	0	0	0	0	0	0	0	0	0	0	0	0	0	0	0	0	0	0	0	0	0	0	0	0	0	0	0	0	0	0	0
101	CJ002722	Felis silvestris	13.04.2014		M	Ad	Niculițel	Steppic	TULCEA	NICULIȚEL	45.1828	28.4882	Spring	No	0	0	0	0	0	0	0	0	0	0	0	0	0	0	0	0	0	0	0	0	0	0	0	0	0	0	0	0	0	0	0	0	0	0	0
102	CJ002476	Canis aureus	2013.11.16	2014.01.08	M	Adult	Alba Celic, TL	Steppic	TULCEA	TULCEA	45.1871	28.869	Autumn	Yes	21	5	16	3	8	11	0	0	0	0	0	0	2	8	10	0	0	0	0	0	0	0	0	0	0	0	0	0	0	0	0	0	0	0	0
103	CJ003566	Canis aureus	2015.01.05	2015.05.07	M	Juv	M.Kogalniceanu, IL	Steppic	TULCEA	MALIUC	45.1848	29.1137	Winter	No	0	0	0	0	0	0	0	0	0	0	0	0	0	0	0	0	0	0	0	0	0	0	0	0	0	0	0	0	0	0	0	0	0	0	0
104	CJ003491	Lutra lutra	7.11.2014	09.04.2015	F	Juv	Partizani, Tulcea	Steppic	TULCEA	MALIUC	45.1912	28.9484	Autumn	No	0	0	0	0	0	0	0	0	0	0	0	0	0	0	0	0	0	0	0	0	0	0	0	0	0	0	0	0	0	0	0	0	0	0	0
105	CJ000362	Felis silvestris		23.12.2012	Juv	M	Comarnic, PH	Continental	PRAHOVA	COMARNIC	45.2602	25.6133	Winter	Yes	1	1	0	0	0	0	0	0	0	0	0	0	0	0	0	0	0	0	0	0	0	0	0	0	0	0	0	0	0	0	1	0	1	0	0
106	CJ003488	Lutra lutra	22.01.2015	08.04.2014	F	Juv	Lacul Alb, Tulcea	Steppic	TULCEA	MALIUC	45.2278	28.9853	Winter	No	0	0	0	0	0	0	0	0	0	0	0	0	0	0	0	0	0	0	0	0	0	0	0	0	0	0	0	0	0	0	0	0	0	0	0
107	CJ003489	Lutra lutra	22.01.2015	08.04.2015	F	Juv	Lacul Alb, Tulcea	Steppic	TULCEA	MALIUC	45.2279	28.9888	Winter	No	0	0	0	0	0	0	0	0	0	0	0	0	0	0	0	0	0	0	0	0	0	0	0	0	0	0	0	0	0	0	0	0	0	0	0
108	CJ000373	Canis aureus		31.01.2013	Adult	M	Tabara, BZ	Continental	BUZĂU	BERCA	45.2969	26.64	Winter	Yes	39	23	16	23	16	39	0	0	0	0	0	0	0	0	0	0	0	0	0	0	0	0	0	0	0	0	0	0	0	0	0	0	0	0	0
109	CJ002720	Martes foina		03.04.2014	Ad	M	Isaccea, TL	Steppic	TULCEA	ISACCEA	45.2641	28.4603	Spring	Yes	3	2	1	0	0	0	0	0	0	0	0	0	0	0	0	0	0	0	0	0	0	0	0	0	0	0	0	2	0	2	0	0	0	1	0
110	CJ003564	Canis aureus	2015.02.15	2015.05.06	F	Juv	Aldeni, BZ	Continental	BUZĂU	CERNĂTEȘTI	45.3169	26.7545	Winter	No	0	0	0	0	0	0	0	0	0	0	0	0	0	0	0	0	0	0	0	0	0	0	0	0	0	0	0	0	0	0	0	0	0	0	0
111	CJ007863	Felis silvestris	11.02.2020	03.03.2020	M	Ad	Zoo Resita, CS	Continental	CARAȘ-SEVERIN	REȘIȚA	45.2923	21.9213	Winter	No	0	0	0	0	0	0	0	0	0	0	0	0	0	0	0	0	0	0	0	0	0	0	0	0	0	0	0	0	0	0	0	0	0	0	0
112	CJ008413	Canis lupus	25.10.2020	11.11.2020	M	Ad	Zoo Resita, CS	Continental	CARAȘ-SEVERIN	REȘIȚA	45.2923	21.9213	Autumn	No	0	0	0	0	0	0	0	0	0	0	0	0	0	0	0	0	0	0	0	0	0	0	0	0	0	0	0	0	0	0	0	0	0	0	0
113	CJ008362	Meles meles	20.02.2020	26.08.2020	F	Juv	Resita, CS	Continental	CARAȘ-SEVERIN	REȘIȚA	45.2945	21.933	Winter	No	0	0	0	0	0	0	0	0	0	0	0	0	0	0	0	0	0	0	0	0	0	0	0	0	0	0	0	0	0	0	0	0	0	0	0
114	CJ008543	Canis aureus	3.2021	01.04.2021	M	Juv	Resita, CS	Continental	CARAȘ-SEVERIN	REȘIȚA	45.308	21.8842	Spring	?	0	0	0	0	0	0	0	0	0	0	0	0	0	0	0	0	0	0	0	0	0	0	0	0	0	0	0	0	0	0	0	0	0	0	0
115	CJ007826	Meles meles	10.02.2020	17.02.2020	M	Ad	Tarnova, CS	Continental	CARAȘ-SEVERIN	TÂRNOVA	45.3349	22.0022	Winter	Yes	3	0	3	0	0	0	0	3	3	0	0	0	0	0	0	0	0	0	0	0	0	0	0	0	0	0	0	0	0	0	0	0	0	0	0
116	CJ008523	Felis silvestris	3.2021	19.03.2021	M	Adult	Soceni, CS	Continental	CARAȘ-SEVERIN	EZERIȘ	45.3524	21.9259	Spring	No	0	0	0	0	0	0	0	0	0	0	0	0	0	0	0	0	0	0	0	0	0	0	0	0	0	0	0	0	0	0	0	0	0	0	0
117	CJ006971	Felis silvestris	15.01.2015	2.11.2017	M	Ad	Nehoiu-BZ	Alpin	BUZĂU	NEHOIU	45.4163	26.299	Winter	No	0	0	0	0	0	0	0	0	0	0	0	0	0	0	0	0	0	0	0	0	0	0	0	0	0	0	0	0	0	0	0	0	0	0	0
118	CJ006966	Canis aureus	?	?	M	Juv	BZ	Alpin	BUZĂU	NEHOIU	45.4342	26.3198		No	0	0	0	0	0	0	0	0	0	0	0	0	0	0	0	0	0	0	0	0	0	0	0	0	0	0	0	0	0	0	0	0	0	0	0
119	CJ008526	Lynx lynx	11.03.2021	22.03.2021	M	Adult	Obarsia Lotrului, Vâlcea	Alpin	VÂLCEA	VOINEASA	45.4354	23.6312	Spring	Yes	5	4	1	0	1	1	0	0	0	0	0	0	1	0	1	0	0	0	0	0	0	0	0	0	0	0	0	3	0	3	0	0	0	0	0
120	CJ007898	Meles meles	07.03.2020	10.03.2020	M	Ad	Valea Sebesului, AB	Alpin	SIBIU	JINA	45.5238	23.6451	Spring	Yes	9	5	4	3	2	5	1	1	2	0	0	0	0	0	0	0	0	0	1	1	2	0	0	0	0	0	0	0	0	0	0	0	0	0	0
121	CJ007766	Canis aureus	11.01.2020	13.01.2020	M	Juv	Ersig, Vermes, CS	Continental	CARAȘ-SEVERIN	VERMEȘ	45.4868	21.6502	Winter	Yes	7	1	6	0	3	3	0	0	0	0	0	0	0	0	0	0	0	0	3	3	0	0	0	0	0	0	0	0	0	0	1	0	1	0	0
122	CJ006905	Mustela putorius	26.08.17	9.10.17	M	Ad	Tohanu Nou, BV	Continental	BRAȘOV	ZĂRNEȘTI	45.5524	25.3834	Summer	No	0	0	0	0	0	0	0	0	0	0	0	0	0	0	0	0	0	0	0	0	0	0	0	0	0	0	0	0	0	0	0	0	0	0	0
123	CJ006960	Felis silvestris	14.07.2017	14.07.2017	M	Juv	Crasna, CV	Alpin	COVASNA	SITA BUZĂULUI	45.5852	26.1555	Summer	No	0	0	0	0	0	0	0	0	0	0	0	0	0	0	0	0	0	0	0	0	0	0	0	0	0	0	0	0	0	0	0	0	0	0	0
124	CJ006959	Canis lupus	5.2017	29.05.2017	M	Ad	Rezervatie de ursi din Brasov - Zarnesti	Continental	BRAȘOV	ZĂRNEȘTI	45.5933	25.3845	Spring	No	0	0	0	0	0	0	0	0	0	0	0	0	0	0	0	0	0	0	0	0	0	0	0	0	0	0	0	0	0	0	0	0	0	0	0
125	CJ007113	Mustela putorius	5.2018	17.07.2018	M	Ad	Sânt Petru BV	Continental	BRAȘOV	SÂNPETRU	45.7013	25.6289	Spring	No	0	0	0	0	0	0	0	0	0	0	0	0	0	0	0	0	0	0	0	0	0	0	0	0	0	0	0	0	0	0	0	0	0	0	0
126	CJ005077	Meles meles	4.12.2016	12.12.2016	F	Adult	Hărman, Brașov	Continental	BRAȘOV	HĂRMAN	45.7105	25.6876	Winter	Yes	5	4	1	0	0	0	0	0	0	0	0	0	0	0	0	0	0	0	0	1	1	0	0	0	0	0	0	0	0	0	0	1	1	1	2
127	CJ008487	Canis aureus	03.02.2021	10.02.2021	M	Adult	Strei, HD	Continental	HUNEDOARA	CĂLAN	45.7112	22.992	Winter	Yes	18	7	11	2	5	7	1	1	2	0	0	0	0	0	0	0	0	0	0	2	2	0	0	0	0	0	0	0	0	0	2	2	4	3	0
128	CJ003473	Canis aureus	14.01.2015	2015.01.14	F	Adult	TM	Continental	TIMIȘ	LUGOJ	45.7351	21.9741	Winter	Yes	9	6	3	6	3	9	0	0	0	0	0	0	0	0	0	0	0	0	0	0	0	0	0	0	0	0	0	0	0	0	0	0	0	0	0
129	CJ003472	Canis aureus		13.01.2014	Juv	F	TM	Continental	TIMIȘ	LUGOJ	45.7351	21.9741	Winter	Yes	4	0	4	0	3	3	0	0	0	0	0	0	0	0	0	0	0	0	0	1	1	0	0	0	0	0	0	0	0	0	0	0	0	0	0
130	CJ007220	Meles meles	28.09.2018	01.10.2018	F	Ad	SB	Continental	SIBIU	SIBIU	45.8157	24.2011	Autumn	Yes	20	9	11	8	9	17	0	0	0	0	0	0	0	0	0	0	0	0	1	2	3	0	0	0	0	0	0	0	0	0	0	0	0	0	0
131	CJ001701	Meles meles		06.04.2013	Ad	M	Poiana Sibiului, SB	Alpin	SIBIU	POIANA SIBIULUI	45.8122	23.733	Spring	Yes	1	1	0	1	0	1	0	0	0	0	0	0	0	0	0	0	0	0	0	0	0	0	0	0	0	0	0	0	0	0	0	0	0	0	0
132	CJ006908	Meles meles	02.09.2017	02.09.2017	M	Ad	Mândra-Făgăraș	Continental	BRAȘOV	MÂNDRA	45.8268	25.0319	Autumn	No	0	0	0	0	0	0	0	0	0	0	0	0	0	0	0	0	0	0	0	0	0	0	0	0	0	0	0	0	0	0	0	0	0	0	0
133	CJ003572	Lutra lutra		04.08.2015	M	Juv	Cugir, Alba	Alpin	ALBA	CUGIR	45.826	23.3765	Summer	No	0	0	0	0	0	0	0	0	0	0	0	0	0	0	0	0	0	0	0	0	0	0	0	0	0	0	0	0	0	0	0	0	0	0	0
134	CJ007305	Lynx lynx	05.12.2018	12.12.2018	M	Adult	Cugir, AB	Continental	ALBA	CUGIR	45.837	23.368	Winter	Yes	2	0	2	0	0	0	0	0	0	0	0	0	0	0	0	0	0	0	0	0	0	0	0	0	0	0	0	0	0	0	0	2	2	0	0
135	CJ006961	Canis lupus	7.2017	16.07.2017	M	Adult	Cugir, AB	Continental	ALBA	CUGIR	45.8371	23.3675	Summer	Yes	1	0	1	0	1	1	0	0	0	0	0	0	0	0	0	0	0	0	0	0	0	0	0	0	0	0	0	0	0	0	0	0	0	0	0
136	CJ004516	Canis lupus	7.11.2015	8.11.2015	F	Ad	Cugir, AB	Continental	ALBA	CUGIR	45.8398	23.3677	Autumn	No	0	0	0	0	0	0	0	0	0	0	0	0	0	0	0	0	0	0	0	0	0	0	0	0	0	0	0	0	0	0	0	0	0	0	0
137	CJ008377	Meles meles	15.08.2020	17.09.2020	F	Ad	Nochrich, SB	Continental	SIBIU	NOCRICH	45.8969	24.4431	Summer	No	0	0	0	0	0	0	0	0	0	0	0	0	0	0	0	0	0	0	0	0	0	0	0	0	0	0	0	0	0	0	0	0	0	0	0
138	CJ004646	Canis lupus	11.2015	24.11.2015	M	Ad	Pianu de sus, AB	Continental	ALBA	PIANU DE SUS	45.8894	23.4543	Autumn	No	0	0	0	0	0	0	0	0	0	0	0	0	0	0	0	0	0	0	0	0	0	0	0	0	0	0	0	0	0	0	0	0	0	0	0
139	CJ004647	Canis lupus	22.11.2015	25.11.2015	M	Ad	Pianu de sus, AB	Continental	ALBA	PIANU DE SUS	45.8894	23.4543	Autumn	No	0	0	0	0	0	0	0	0	0	0	0	0	0	0	0	0	0	0	0	0	0	0	0	0	0	0	0	0	0	0	0	0	0	0	0
140	CJ005076	Meles meles	4.12.2016	12.12.2016	M	Adult	Lagea Sibiu	Continental	SIBIU	LOAMNEȘ	45.945	24.0467	Winter	Yes	18	6	12	6	12	18	0	0	0	0	0	0	0	0	0	0	0	0	0	0	0	0	0	0	0	0	0	0	0	0	0	0	0	0	0
141	CJ008524	Felis silvestris	01.03.2021	19.03.2021	M	Adult	Hunedoara	Continental	HUNEDOARA	ȘOIMUȘ	45.9634	22.852	Spring	No	0	0	0	0	0	0	0	0	0	0	0	0	0	0	0	0	0	0	0	0	0	0	0	0	0	0	0	0	0	0	0	0	0	0	0
142	CJ007958	Meles meles	19.03.2020	05.05.2020	M	Ad	A10-Alba, AB	Continental	ALBA	ALBA IULIA	46.0153	23.5564	Spring	Yes	18	7	11	4	4	8	0	0	0	0	0	0	0	0	0	0	0	0	4	2	6	0	0	0	0	0	0	0	0	0	0	4	4	0	0
143	CJ005086	Meles meles	18.12.2016	20.12.2016	F	Juvenile	Charlottenburg, Timiș	Continental	TIMIȘ	BOGDA	45.9758	21.5188	Winter	Yes	12	5	7	0	1	1	0	0	0	0	0	0	0	1	1	0	0	0	3	3	6	0	2	2	0	0	0	0	0	0	2	0	2	0	0
144	CJ008337	Lutra lutra	01.02.2019	04.08.2020	M	Juv	Barateaz, TM	Pannonic	TIMIȘ	SATCHINEZ	45.9666	21.0936	Winter	No	0	0	0	0	0	0	0	0	0	0	0	0	0	0	0	0	0	0	0	0	0	0	0	0	0	0	0	0	0	0	0	0	0	0	0
145	CJ001630	Martes martes		02.06.2013	Ad	M	Alba Iulia, AB	Continental	ALBA	ALBA IULIA	46.0611	23.5371	Summer	Yes	3	0	3	0	0	0	0	0	0	0	0	0	0	0	0	0	0	0	0	0	0	0	1	1	0	0	0	0	0	0	0	2	2	0	0
146	CJ008452	Mustela nivalis	7.202	15.12.2020	M	Juv	Zona Gelu, TM	Pannonic	TIMIȘ	VARIAȘ	46.0042	21.0292	Summer	Yes	1	0	1	0	0	0	0	1	1	0	0	0	0	0	0	0	0	0	0	0	0	0	0	0	0	0	0	0	0	0	0	0	0	0	0
147	CJ008451	Mustela putorius	7.202	15.12.2020	F	Ad	Zona Gelu, TM	Pannonic	TIMIȘ	VARIAȘ	46.0042	21.0292	Summer	No	0	0	0	0	0	0	0	0	0	0	0	0	0	0	0	0	0	0	0	0	0	0	0	0	0	0	0	0	0	0	0	0	0	0	0
148	CJ004177	Meles meles	9.2015	9.2015	F	>1 year	Alba	Continental	ALBA	ALBA IULIA	46.0643	23.4994	Autumn	Yes	2	0	2	0	0	0	0	0	0	0	0	0	0	0	0	0	0	0	0	2	2	0	0	0	0	0	0	0	0	0	0	0	0	0	0
149	CJ002408	Canis lupus		20.11.2013	F	Adult	Alba Iulia, AB	Continental	ALBA	ALBA IULIA	46.0671	23.5481	Autumn	Yes	1	0	1	0	1	1	0	0	0	0	0	0	0	0	0	0	0	0	0	0	0	0	0	0	0	0	0	0	0	0	0	0	0	0	0
150	CJ005078	Meles meles	6.11.2016	15.12.2016	F	Juvenile	Biertan, Sibiu	Continental	SIBIU	BIERTAN	46.1397	24.5188	Autumn	Yes	3	1	2	0	2	2	1	0	1	0	0	0	0	0	0	0	0	0	0	0	0	0	0	0	0	0	0	0	0	0	0	0	0	0	0
151	CJ007737	Meles meles	24.11.2019	25.11.2019	M	Ad	Blaj, AB	Continental	ALBA	CRĂCIUNELU DE JOS	46.1765	23.8215	Autumn	Yes	15	5	10	3	10	13	0	0	0	0	0	0	0	0	0	0	0	0	3	0	3	0	0	0	0	0	0	0	0	0	0	0	0	0	0
152	CJ008376	Meles meles	05.03.2020	17.09.2020	M	Ad	Lunca muresului, AR	Pannonic	ARAD	ARAD	46.1579	21.2734	Spring	Yes	1	1	0	0	0	0	0	0	0	0	0	0	0	0	0	0	0	0	1	0	1	0	0	0	0	0	0	0	0	0	0	0	0	0	0
153	CJ004826	Mustela putorius		17.02.2016	M	Ad	Arad	Pannonic	ARAD	ARAD	46.1595	21.3017	Winter	No	0	0	0	0	0	0	0	0	0	0	0	0	0	0	0	0	0	0	0	0	0	0	0	0	0	0	0	0	0	0	0	0	0	0	0
154	CJ008363	Meles meles	20.07.2020	26.08.2020	F	Juv	Padurea Ceala, AR	Pannonic	ARAD	ARAD	46.1589	21.2438	Summer	Yes	11	9	2	4	1	5	5	1	6	0	0	0	0	0	0	0	0	0	0	0	0	0	0	0	0	0	0	0	0	0	0	0	0	0	0
155	CJ004825	Martes foina		17.02.2016	M	Ad	Arad	Pannonic	ARAD	ARAD	46.1676	21.2775	Winter	No	0	0	0	0	0	0	0	0	0	0	0	0	0	0	0	0	0	0	0	0	0	0	0	0	0	0	0	0	0	0	0	0	0	0	0
156	CJ007144	Meles meles	15.04.2018	02.08.2018	M	Ad	Dumbraveni, SB	Continental	SIBIU	DUMBRĂVENI	46.228	24.5638	Spring	Yes	9	3	6	3	3	6	0	0	0	0	0	0	0	0	0	0	0	0	0	3	3	0	0	0	0	0	0	0	0	0	0	0	0	0	0
157	CJ004827	Mustela putorius		17.02.2016	?	Ad	Arad	Pannonic	ARAD	ARAD	46.1676	21.2499	Winter	No	0	0	0	0	0	0	0	0	0	0	0	0	0	0	0	0	0	0	0	0	0	0	0	0	0	0	0	0	0	0	0	0	0	0	0
158	CJ007816	Canis lupus	01.02.2020	02.02.2020	F	Ad (tanar)	Odorheiu Secuiesc, HR	Continental	HARGHITA	ODORHEIU SECUIESC	46.3089	25.3244	Winter	Yes	1	1	0	0	0	0	0	0	0	0	0	0	0	0	0	0	0	0	0	0	0	0	0	0	0	0	0	0	0	0	1	0	1	0	0
159	CJ007825	Canis lupus	10.02.2020	13.02.2020	M	Ad	Tarnova, CS	Pannonic	ARAD	TÂRNOVA	46.3191	21.7963	Winter	No	0	0	0	0	0	0	0	0	0	0	0	0	0	0	0	0	0	0	0	0	0	0	0	0	0	0	0	0	0	0	0	0	0	0	0
160	CJ007132	Canis aureus	29.12.2016	27.07.2018	F	Ad	Frumoasa, TR	Alpin	HARGHITA	FRUMOASA	46.4538	25.8499	Winter	No	0	0	0	0	0	0	0	0	0	0	0	0	0	0	0	0	0	0	0	0	0	0	0	0	0	0	0	0	0	0	0	0	0	0	0
161	CJ007141	Meles meles	20.03.2018	01.08.2018	M	Ad	Acatari, MS	Continental	MUREȘ	ACĂȚARI	46.4789	24.6335	Spring	Yes	2	0	2	0	2	2	0	0	0	0	0	0	0	0	0	0	0	0	0	0	0	0	0	0	0	0	0	0	0	0	0	0	0	0	0
162	CJ006903	Martes foina		10.04.2017	F	Juv	HG	Alpin	HARGHITA	DĂNEȘTI	46.5195	25.7491	Spring	No	0	0	0	0	0	0	0	0	0	0	0	0	0	0	0	0	0	0	0	0	0	0	0	0	0	0	0	0	0	0	0	0	0	0	0
163	CJ006902	Meles meles	27.03.2017	10.04.2017	M	Juvenile	Fond de vanatoare 17 Mădăras, HR	Alpin	HARGHITA	DĂNEȘTI	46.5374	25.6312	Spring	Yes	23	7	16	0	0	0	1	3	4	0	0	0	0	0	0	0	0	0	4	4	8	0	9	9	0	0	0	0	0	0	2	0	2	0	0
164	CJ007573	Felis silvestris	26.06.2019	04.07.2019	M	Adult	Mihai Viteazul, CJ	Continental	CLUJ	MIHAI VITEAZU	46.5394	23.7544	Summer	Yes	1	1	0	0	0	0	0	0	0	0	0	0	0	0	0	0	0	0	1	0	1	0	0	0	0	0	0	0	0	0	0	0	0	0	0
165	CJ007736	Canis aureus	16.11.19	18.11.2019	M	Adult	Campia Turzii, CJ	Continental	CLUJ	CÂMPIA TURZII	46.5586	23.8717	Autumn	Yes	19	9	10	4	9	13	0	0	0	0	0	0	5	0	5	0	0	0	0	0	0	0	0	0	0	0	0	0	0	0	0	1	1	0	0
166	CJ008366	Meles meles	26.07.2020	27.08.2020	F	Ad	Petrestii de Jos, CJ	Continental	CLUJ	PETREȘTII DE JOS	46.5806	23.644	Summer	Yes	7	2	5	1	3	4	1	2	3	0	0	0	0	0	0	0	0	0	0	0	0	0	0	0	0	0	0	0	0	0	0	0	0	0	0
167	CJ006969	Felis silvestris	10.2017	27.10.2017	F	Ad	Tureni, Turda, CJ	Continental	CLUJ	TURENI	46.6231	23.7035	Autumn	No	0	0	0	0	0	0	0	0	0	0	0	0	0	0	0	0	0	0	0	0	0	0	0	0	0	0	0	0	0	0	0	0	0	0	0
168	CJ007574	Meles meles	07.07.2019	08.07.2019	M	Juv	Beius, BH	Continental	BIHOR	BEIUȘ	46.6697	22.3612	Summer	Yes	6	2	4	2	4	6	0	0	0	0	0	0	0	0	0	0	0	0	0	0	0	0	0	0	0	0	0	0	0	0	0	0	0	0	0
169	CJ006964	Meles meles	01.09.2017	11.09.2017	M	Adult	Bihor	Continental	BIHOR	BEIUȘ	46.6755	22.3513	Autumn	Yes	2	1	1	1	1	2	0	0	0	0	0	0	0	0	0	0	0	0	0	0	0	0	0	0	0	0	0	0	0	0	0	0	0	0	0
170	CJ007238	Felis silvestris	10.2018	09.10.2018	M	Ad	Vlaha, CJ	Continental	CLUJ	SĂVĂDISLA	46.6965	23.4552	Autumn	No	0	0	0	0	0	0	0	0	0	0	0	0	0	0	0	0	0	0	0	0	0	0	0	0	0	0	0	0	0	0	0	0	0	0	0
171	CJ001801	Ursus arctos		07.11.2009	Ad	M	Tazlau, NT	Continental	NEAMȚ	TAZLĂU	46.7234	26.4587	Autumn	Yes	2	0	4	0	0	0	0	0	0	0	0	0	0	0	0	0	0	0	0	0	0	0	0	0	0	2	2	0	0	0	0	2	2	0	0
172	CJ008374	Meles meles	12.09.2020	15.09.2020	M	Ad	Balda, MS	Continental	MUREȘ	SARMAȘU	46.7343	24.1418	Autumn	Yes	6	4	2	4	2	6	0	0	0	0	0	0	0	0	0	0	0	0	0	0	0	0	0	0	0	0	0	0	0	0	0	0	0	0	0
173	CJ008566	Lynx lynx	27.04.2021	28.04.2021	M	Adult	Rasca, Cluj	Continental	CLUJ	RIȘCA	46.7336	23.1115	Spring	Yes	1	0	1	0	0	0	0	0	0	0	0	0	0	1	1	0	0	0	0	0	0	0	0	0	0	0	0	0	0	0	0	0	0	0	0
174	CJ008373	Meles meles	12.09.2020	15.09.2020	F	Ad	Faragau MS	Continental	MUREȘ	FĂRĂGĂU	46.7635	24.5148	Autumn	Yes	29	11	18	11	17	28	0	0	0	0	0	0	0	0	0	0	0	0	0	1	1	0	0	0	0	0	0	0	0	0	0	0	0	0	0
175	CJ007966	Martes foina	30.05.2020	01.06.2020	M	Ad	Cluj-Napoca, Cluj	Continental	CLUJ	CLUJ-NAPOCA	46.7595	23.5689	Spring	No	0	0	0	0	0	0	0	0	0	0	0	0	0	0	0	0	0	0	0	0	0	0	0	0	0	0	0	0	0	0	0	0	0	0	0
176	CJ006968	Meles meles		26.10.2017	M	Ad	Cluj	Continental	CLUJ	CLUJ-NAPOCA	46.7625	23.6391	Autumn	No	0	0	0	0	0	0	0	0	0	0	0	0	0	0	0	0	0	0	0	0	0	0	0	0	0	0	0	0	0	0	0	0	0	0	0
177	CJ007862	Meles meles	01.03.2020	03.03.2020	F	Ad	Mociu, CJ	Continental	CLUJ	MOCIU	46.7832	24.0275	Spring	Yes	9	4	5	1	1	2	0	0	0	0	0	0	0	0	0	0	0	0	2	2	4	0	0	0	0	0	0	0	0	0	1	2	3	0	0
178	CJ006986	Martes martes	23.06.2014	7.12.2017	M	Adult	Căianu Mic, CJ	Continental	CLUJ	CĂIANU	46.7946	23.9061	Summer	Yes	1	0	1	0	1	1	0	0	0	0	0	0	0	0	0	0	0	0	0	0	0	0	0	0	0	0	0	0	0	0	0	0	0	0	0
179	CJ007900	Meles meles	07.03.2020	10.03.2020	F	Ad	Iesire Vaciu, CJ	Continental	CLUJ	BACIU	46.7992	23.5061	Spring	Yes	11	8	3	1	1	2	2	1	3	0	0	0	0	0	0	0	0	0	5	1	6	0	0	0	0	0	0	0	0	0	0	0	0	0	0
180	CJ008542	Meles meles	31.03.2021	01.04.2021	M	Juv	Ardeova, CJ	Continental	CLUJ	MĂNĂSTIRENI	46.7933	23.1023	Spring	Yes	26	10	16	3	0	3	0	0	0	0	0	0	0	0	0	0	0	0	4	1	5	0	0	0	0	0	0	0	0	0	3	15	18	0	0
181	CJ002687	Lutra lutra	02.03.2014	06.03.2014	M	Adult	Apahida, Cluj	Continental	CLUJ	APAHIDA	46.8024	23.75	Spring	No	0	0	0	0	0	0	0	0	0	0	0	0	0	0	0	0	0	0	0	0	0	0	0	0	0	0	0	0	0	0	0	0	0	0	0
182	CJ006931	Meles meles	16.04.2017	22.04.2017	M	Juv	Apahida, CJ	Continental	CLUJ	APAHIDA	46.8031	23.7694	Spring	No	0	0	0	0	0	0	0	0	0	0	0	0	0	0	0	0	0	0	0	0	0	0	0	0	0	0	0	0	0	0	0	0	0	0	0
183	CJ008435	Meles meles	3.12.2020	4.12.2020	M	Ad	Căianu Vamă, CJ	Continental	CLUJ	CĂIANU	46.8094	23.8731	Winter	Yes	8	4	4	0	0	0	0	0	0	0	0	0	0	0	0	0	0	0	3	2	5	0	0	0	0	0	0	0	0	0	1	2	3	0	0
184	CJ006965	Meles meles	01.07.2017	19.10.2017	F	Ad	Văleni de Pomezeu, BH	Continental	BIHOR	POMEZEU	46.7853	22.3216	Summer	No	0	0	0	0	0	0	0	0	0	0	0	0	0	0	0	0	0	0	0	0	0	0	0	0	0	0	0	0	0	0	0	0	0	0	0
185	CJ007558	Meles meles	22.05.2019	05.06.2019	M	Juv	Popesti, CJ	Continental	CLUJ	BACIU	46.8271	23.5219	Spring	No	0	0	0	0	0	0	0	0	0	0	0	0	0	0	0	0	0	0	0	0	0	0	0	0	0	0	0	0	0	0	0	0	0	0	0
186	CJ008513	Meles meles	06.03.2021	12.03.2021	M	Ad	Salonta, Bihor	Pannonic	BIHOR	SALONTA	46.8054	21.6499	Spring	Yes	4	0	4	0	1	1	0	0	0	0	0	0	0	0	0	0	0	0	0	2	2	0	0	0	0	0	0	0	0	0	0	1	1	0	0
187	CJ008514	Meles meles	06.03.2021	12.03.2021	F	Ad	Salonta, Bihor	Pannonic	BIHOR	SALONTA	46.8054	21.6499	Spring	Yes	1	1	0	1	0	1	0	0	0	0	0	0	0	0	0	0	0	0	0	0	0	0	0	0	0	0	0	0	0	0	0	0	0	0	0
188	CJ007963	Meles meles	13.05.2020	15.05.2020	F	Ad	Huedin, CJ	Continental	CLUJ	HUEDIN	46.8642	23.0258	Spring	Yes	93	32	61	31	55	86	1	6	7	0	0	0	0	0	0	0	0	0	0	0	0	0	0	0	0	0	0	0	0	0	0	0	0	0	0
189	CJ007263	Canis aureus	11.2018	05.11.2018	M	Adult	MS	Alpin	MUREȘ	RĂSTOLIȚA	46.9587	25.0277	Autumn	Yes	12	5	7	5	7	12	0	0	0	0	0	0	0	0	0	0	0	0	0	1	1	0	0	0	0	0	0	0	0	0	0	0	0	0	0
190	CJ006865	Felis silvestris	feb. 2017	14.03.2017	M	Ad	Dăbâca, CJ	Continental	CLUJ	DĂBÂCA	46.967	23.6666	Winter	No	0	0	0	0	0	0	0	0	0	0	0	0	0	0	0	0	0	0	0	0	0	0	0	0	0	0	0	0	0	0	0	0	0	0	0
191	CJ005008	Felis silvestris	02.04.2016	04.04.2016	M	Ad	Mesteacăn, SJ	Continental	SĂLAJ	ALMAȘU	46.9675	23.0153	Spring	No	0	0	0	0	0	0	0	0	0	0	0	0	0	0	0	0	0	0	0	0	0	0	0	0	0	0	0	0	0	0	0	0	0	0	0
192	CJ002797	Martes foina		14.08.2014	Ad	F	Chidea, CJ	Continental	CLUJ	VULTURENI	46.9785	23.5983	Summer	Yes	1	0	1	0	1	1	0	0	0	0	0	0	0	0	0	0	0	0	0	0	0	0	0	0	0	0	0	0	0	0	0	0	0	0	0
193	CJ007813	Meles meles	03.01.2020	29.01.2020	M	Ad	Borod, BH	Continental	BIHOR	BOROD	47.0008	22.6314	Winter	Yes	4	3	1	3	1	4	0	0	0	0	0	0	0	0	0	0	0	0	0	0	0	0	0	0	0	0	0	0	0	0	0	0	0	0	0
194	CJ008516	Meles meles	06.03.2021	12.03.2021	F	Ad	Oradea, Bihor	Pannonic	BIHOR	ORADEA	47.0432	21.9152	Spring	No	0	0	0	0	0	0	0	0	0	0	0	0	0	0	0	0	0	0	0	0	0	0	0	0	0	0	0	0	0	0	0	0	0	0	0
195	CJ007755	Meles meles	07.01.2020	08.01.2020	M	Ad	Uileac de Cris	Continental	BIHOR	TILEAGD	47.0806	22.2066	Winter	Yes	16	6	10	5	10	15	1	0	1	0	0	0	0	0	0	0	0	0	0	0	0	0	0	0	0	0	0	0	0	0	0	0	0	0	0
196	CJ007620	Mustela erminea	05.09.2019	16.09.2019	M	Juv	Banisor, SJ	Continental	SĂLAJ	BĂNIȘOR	47.1076	22.8448	Autumn	No	0	0	0	0	0	0	0	0	0	0	0	0	0	0	0	0	0	0	0	0	0	0	0	0	0	0	0	0	0	0	0	0	0	0	0
197	CJ008512	Meles meles	28.01.2021	12.03.2021	F	Juv	Coasta, Bistrita	Continental	BISTRIȚA-NĂSAUD	ȘIEU-ODORHEI	47.1267	24.2801	Winter	No	0	0	0	0	0	0	0	0	0	0	0	0	0	0	0	0	0	0	0	0	0	0	0	0	0	0	0	0	0	0	0	0	0	0	0
198	CJ006424	Felis silvestris	08.01.2017	09.01.2017	M	Ad	Bobâlna, CJ	Continental	CLUJ	BOBÂLNA	47.1439	23.6476	Winter	No	0	0	0	0	0	0	0	0	0	0	0	0	0	0	0	0	0	0	0	0	0	0	0	0	0	0	0	0	0	0	0	0	0	0	0
199	CJ007063	Meles meles	24.04.2018	25.04.2018	F	Ad	Crasna, SJ	Continental	SĂLAJ	CRASNA	47.1585	22.8738	Spring	Yes	1	1	0	1	0	1	0	0	0	0	0	0	0	0	0	0	0	0	0	0	0	0	0	0	0	0	0	0	0	0	0	0	0	0	0
200	CJ007808	Meles meles	07.01.2020	23.01.2020	M	Ad	Cuzap, BH	Continental	BIHOR	POPEȘTI	47.1924	22.4234	Winter	Yes	10	3	7	3	7	10	0	0	0	0	0	0	0	0	0	0	0	0	0	0	0	0	0	0	0	0	0	0	0	0	0	0	0	0	0
201	CJ007000	Felis silvestris	29.12.2017	30.12.2017	M	Ad	Zalău, SJ	Continental	SĂLAJ	ZALĂU	47.2163	23.0237	Winter	No	0	0	0	0	0	0	0	0	0	0	0	0	0	0	0	0	0	0	0	0	0	0	0	0	0	0	0	0	0	0	0	0	0	0	0
202	CJ005019	Martes foina	10.2016	4.10.2016	F	Juvenile	Căpâlna, Sălaj	Continental	SĂLAJ	GÂLGĂU	47.2524	23.7315	Autumn	Yes	1	0	1	0	0	0	0	0	0	0	0	0	0	0	0	0	1	1	0	0	0	0	0	0	0	0	0	0	0	0	0	0	0	0	0
203	CJ007559	Meles meles	01.06.2019	12.06.2019	M	Ad	Fericea, MM	Continental	SĂLAJ	SURDUC	47.2503	23.3866	Summer	Yes	4	1	3	1	3	4	0	0	0	0	0	0	0	0	0	0	0	0	0	0	0	0	0	0	0	0	0	0	0	0	0	0	0	0	0
204	CJ007621	Meles meles	13.09.2019	17.09.2019	M	Ad	Tihuta, BN	Alpin	BISTRIȚA-NĂSAUD	TIHA BÂRGĂULUI	47.2755	25.0283	Autumn	No	0	0	0	0	0	0	0	0	0	0	0	0	0	0	0	0	0	0	0	0	0	0	0	0	0	0	0	0	0	0	0	0	0	0	0
205	CJ006982	Meles meles	25.11.2017	27.11.2017	?	Adult	Gâlgău, SJ	Continental	SĂLAJ	GÂLGĂU	47.2861	23.7032	Autumn	Yes	46	10	36	7	33	40	0	0	0	0	0	0	0	0	0	0	0	0	3	3	6	0	0	0	0	0	0	0	0	0	0	0	0	0	0
206	CJ007899	Martes foina	08.02.2020	10.03.2020	M	Ad	Mesteacan, MM	Continental	MARAMUREȘ	VALEA CHIOARULUI	47.383	23.5249	Winter	No	0	0	0	0	0	0	0	0	0	0	0	0	0	0	0	0	0	0	0	0	0	0	0	0	0	0	0	0	0	0	0	0	0	0	0
207	CJ007065	Meles meles	01.05.2018	02.05.2018	M	Ad	Vărai, MM	Continental	MARAMUREȘ	VALEA CHIOARULUI	47.386	23.4499	Spring	Yes	9	3	6	3	4	7	0	2	2	0	0	0	0	0	0	0	0	0	0	0	0	0	0	0	0	0	0	0	0	0	0	0	0	0	0
208	CJ007067	Martes foina	05.05.2018	07.05.2018	F	Ad	Vărai, MM	Continental	MARAMUREȘ	VALEA CHIOARULUI	47.386	23.4499	Spring	Yes	4	2	2	0	0	0	0	0	0	0	0	0	0	0	0	2	2	4	0	0	0	0	0	0	0	0	0	0	0	0	0	0	0	0	0
209	CJ007243	Meles meles	13.10.2018	13.10.2018	M	Ad	Vărai, MM	Continental	MARAMUREȘ	VALEA CHIOARULUI	47.386	23.4499	Autumn	Yes	53	16	37	5	10	15	11	27	38	0	0	0	0	0	0	0	0	0	0	0	0	0	0	0	0	0	0	0	0	0	0	0	0	0	0
210	CJ007721	Meles meles	20.10.2019	30.10.2019	M	Juv	Varai, MM	Continental	MARAMUREȘ	VALEA CHIOARULUI	47.386	23.4499	Autumn	Yes	8	3	5	0	3	3	0	0	0	0	0	0	0	0	0	0	0	0	3	2	5	0	0	0	0	0	0	0	0	0	0	0	0	0	0
211	CJ006876	Felis silvestris	19.03.2017	20.03.2017	M	Ad	Vărăi, MM	Continental	MARAMUREȘ	VALEA CHIOARULUI	47.3869	23.4491	Spring	No	0	0	0	0	0	0	0	0	0	0	0	0	0	0	0	0	0	0	0	0	0	0	0	0	0	0	0	0	0	0	0	0	0	0	0
212	CJ005003	Meles meles	26.03.2016	28.03.2016	M	Adult	Maramures	Continental	MARAMUREȘ	BOIU MARE	47.3891	23.6022	Spring	Yes	2	0	2	0	0	0	0	0	0	0	0	0	0	0	0	0	0	0	0	2	2	0	0	0	0	0	0	0	0	0	0	0	0	0	0
213	CJ007174	Meles meles	03.08.2018	31.08.2018	M	Juv	MM	Continental	MARAMUREȘ	SUCIU DE SUS	47.4037	24.0283	Summer	Yes	12	6	6	5	4	9	1	2	3	0	0	0	0	0	0	0	0	0	0	0	0	0	0	0	0	0	0	0	0	0	0	0	0	0	0
214	CJ004823	Meles meles	11.02.2016	17.02.2016	M	Adult	Maramures	Continental	MARAMUREȘ	TÂRGU LĂPUȘ	47.404	23.8659	Winter	Yes	1	0	1	0	0	0	0	0	0	0	0	0	0	0	0	0	0	0	0	1	1	0	0	0	0	0	0	0	0	0	0	0	0	0	0
215	CJ007572	Meles meles	16.06.2019	03.07.2019	F	Ad	Valea Chioarului, MM	Continental	MARAMUREȘ	VALEA CHIOARULUI	47.4065	23.4854	Summer	Yes	3	2	1	1	1	2	1	0	1	0	0	0	0	0	0	0	0	0	0	0	0	0	0	0	0	0	0	0	0	0	0	0	0	0	0
216	CJ007480	Meles meles	12.03.2019	14.03.2019	F	Ad	Fericea, MM	Continental	MARAMUREȘ	VALEA CHIOARULUI	47.4065	23.3866	Spring	Yes	3	1	2	0	0	0	1	1	2	0	0	0	0	0	0	0	0	0	0	1	1	0	0	0	0	0	0	0	0	0	0	0	0	0	0
217	CJ007575	Meles meles	02.07.2019	11.07.2019	F	Juv	Fericea, MM	Continental	MARAMUREȘ	VALEA CHIOARULUI	47.4065	23.3866	Summer	Yes	5	1	4	0	0	0	1	4	5	0	0	0	0	0	0	0	0	0	0	0	0	0	0	0	0	0	0	0	0	0	0	0	0	0	0
218	CJ007719	Martes foina	18.10.2019	23.10.2019	F	Ad	Fericea, MM	Continental	MARAMUREȘ	VALEA CHIOARULUI	47.4065	23.3866	Autumn	Yes	3	2	1	1	1	2	0	0	0	1	0	1	0	0	0	0	0	0	0	0	0	0	0	0	0	0	0	0	0	0	0	0	0	0	0
219	CJ008335	Martes foina	22.03.2020	03.08.2020	M	Ad	Fericea, MM	Continental	MARAMUREȘ	VALEA CHIOARULUI	47.4065	23.3866	Spring	Yes	3	1	2	0	0	0	0	0	0	0	0	0	0	0	0	0	0	0	0	0	0	0	0	0	0	0	0	0	3	3	0	0	0	0	0
220	CJ003492	Canis aureus	-	2015.04.08	M	Ad	TL	Continental	MARAMUREȘ	VALEA CHIOARULUI	47.4065	23.3866	Spring	No	0	0	0	0	0	0	0	0	0	0	0	0	0	0	0	0	0	0	0	0	0	0	0	0	0	0	0	0	0	0	0	0	0	0	0
221	CJ006972	Felis silvestris	4.11.2017	6.11.2017	F	Juvenile	Fericea - MM	Continental	MARAMUREȘ	VALEA CHIOARULUI	47.4072	23.3864	Autumn	Yes	1	1	0	0	0	0	0	0	0	0	0	0	0	0	0	1	0	1	0	0	0	0	0	0	0	0	0	0	0	0	0	0	0	0	0
222	CJ005027	Felis silvestris	05.10.2016	17.10.2016	M	Adult	Valea Chioarului, MM	Continental	MARAMUREȘ	VALEA CHIOARULUI	47.4117	23.4714	Autumn	Yes	1	0	1	0	0	0	0	0	0	0	1	1	0	0	0	0	0	0	0	0	0	0	0	0	0	0	0	0	0	0	0	0	0	0	0
223	CJ005018	Martes foina		4.10.2016	M	Juv	Valea Chioarului, Maramures	Continental	MARAMUREȘ	VALEA CHIOARULUI	47.4119	23.4677	Autumn	No	0	0	0	0	0	0	0	0	0	0	0	0	0	0	0	0	0	0	0	0	0	0	0	0	0	0	0	0	0	0	0	0	0	0	0
224	CJ008336	Felis silvestris	17.03.2020	03.08.2020	M	Ad	Durusa, MM	Continental	MARAMUREȘ	VALEA CHIOARULUI	47.4128	23.4613	Spring	No	0	0	0	0	0	0	0	0	0	0	0	0	0	0	0	0	0	0	0	0	0	0	0	0	0	0	0	0	0	0	0	0	0	0	0
225	CJ005017	Martes foina		4.10.2016	M	Juv	Durusa, Maramures	Continental	MARAMUREȘ	VALEA CHIOARULUI	47.4129	23.463	Autumn	No	0	0	0	0	0	0	0	0	0	0	0	0	0	0	0	0	0	0	0	0	0	0	0	0	0	0	0	0	0	0	0	0	0	0	0
226	CJ007106	Meles meles	26.05.2018	29.06.2018	M	Ad	Durusa, MM	Continental	MARAMUREȘ	VALEA CHIOARULUI	47.413	23.4616	Spring	Yes	1	0	1	0	1	1	0	0	0	0	0	0	0	0	0	0	0	0	0	0	0	0	0	0	0	0	0	0	0	0	0	0	0	0	0
227	CJ007108	Meles meles	11.072.018	12.07.2018	M	Ad	Durusa, MM	Continental	MARAMUREȘ	VALEA CHIOARULUI	47.413	23.4616	Summer	Yes	2	0	2	0	1	1	0	1	1	0	0	0	0	0	0	0	0	0	0	0	0	0	0	0	0	0	0	0	0	0	0	0	0	0	0
228	CJ007111	Meles meles	22.06.2018	13.07.2018	M	Ad	Durusa, MM	Continental	MARAMUREȘ	VALEA CHIOARULUI	47.413	23.4616	Summer	Yes	14	3	11	3	11	14	0	0	0	0	0	0	0	0	0	0	0	0	0	0	0	0	0	0	0	0	0	0	0	0	0	0	0	0	0
229	CJ007715	Meles meles	25.09.2019	3.10.2019	F	Old	Durusa, MM	Continental	MARAMUREȘ	VALEA CHIOARULUI	47.413	23.4616	Autumn	Yes	19	13	6	2	0	2	6	6	12	0	0	0	0	0	0	0	0	0	5	0	5	0	0	0	0	0	0	0	0	0	0	0	0	0	0
230	CJ006891	Meles meles	25.03.17	27.03.17	F	Adult	Durușa, MM	Continental	MARAMUREȘ	VALEA CHIOARULUI	47.413	23.4614	Spring	Yes	6	1	5	0	0	0	1	5	6	0	0	0	0	0	0	0	0	0	0	0	0	0	0	0	0	0	0	0	0	0	0	0	0	0	0
231	CJ005009	Meles meles	10.04.2016	11.04.2016	M	Adult	Fericea, Maramures	Continental	MARAMUREȘ	VALEA CHIOARULUI	47.4149	23.3836	Spring	Yes	40	21	19	14	13	27	6	4	10	0	0	0	0	0	0	0	0	0	0	0	0	0	0	0	0	0	0	0	0	0	1	2	3	0	0
232	CJ007001	Meles meles	06.01.2018	08.01.2018	M	Adult	Valea Chioarului, MM	Continental	MARAMUREȘ	VALEA CHIOARULUI	47.417	23.5032	Winter	Yes	36	9	27	2	0	2	1	0	1	0	0	0	0	0	0	0	0	0	14	19	33	0	0	0	0	0	0	0	0	0	0	0	0	0	0
233	CJ006906	Meles meles	8.10.2017	9.10.2017	M	Ad	Valea Chioarului, MM	Continental	MARAMUREȘ	VALEA CHIOARULUI	47.4208	23.4895	Autumn	No	0	0	0	0	0	0	0	0	0	0	0	0	0	0	0	0	0	0	0	0	0	0	0	0	0	0	0	0	0	0	0	0	0	0	0
234	CJ007809	Meles meles	20.08.2019	24.01.2020	F	Juv	Curtuiusu Mare, MM	Continental	MARAMUREȘ	VALEA CHIOARULUI	47.4241	23.4438	Summer	Yes	5	1	4	0	2	2	1	2	3	0	0	0	0	0	0	0	0	0	0	0	0	0	0	0	0	0	0	0	0	0	0	0	0	0	0
235	CJ007050	Meles meles	17.02.2018	19.02.2018	F	Ad/Old	Valea Chioarului, MM	Continental	MARAMUREȘ	VALEA CHIOARULUI	47.4254	23.4858	Winter	Yes	32	12	20	0	1	1	0	0	0	0	0	0	0	0	0	0	0	0	11	16	27	0	0	0	0	0	0	0	0	0	0	14	14	0	0
236	CJ007064	Meles meles	30.04.2018	02.05.2018	M	Ad	Valea Chioarului, MM	Continental	MARAMUREȘ	VALEA CHIOARULUI	47.4254	23.4858	Spring	Yes	18	8	10	8	10	18	0	0	0	0	0	0	0	0	0	0	0	0	0	0	0	0	0	0	0	0	0	0	0	0	0	0	0	0	0
237	CJ007105	Meles meles	15.06.2018	27.06.2018	F	Juv	Valea Chioarului, MM	Continental	MARAMUREȘ	VALEA CHIOARULUI	47.4254	23.4858	Summer	Yes	3	1	2	1	2	3	0	0	0	0	0	0	0	0	0	0	0	0	0	0	0	0	0	0	0	0	0	0	0	0	0	0	0	0	0
238	CJ007114	Meles meles	15.07.2018	18.07.2018	M	Ad	Valea Chioarului, MM	Continental	MARAMUREȘ	VALEA CHIOARULUI	47.4254	23.4858	Summer	Yes	1	0	1	0	1	1	0	0	0	0	0	0	0	0	0	0	0	0	0	0	0	0	0	0	0	0	0	0	0	0	0	0	0	0	0
239	CJ007112	Martes foina	02.07.2018	17.07.2018	M	Ad	Valea Chioarului, MM	Continental	MARAMUREȘ	VALEA CHIOARULUI	47.4254	23.4858	Summer	No	0	0	0	0	0	0	0	0	0	0	0	0	0	0	0	0	0	0	0	0	0	0	0	0	0	0	0	0	0	0	0	0	0	0	0
240	CJ006957	Meles meles	06.05.2017	22.05.2017	M	Adult	Valea Chioarului, MM	Continental	MARAMUREȘ	VALEA CHIOARULUI	47.4269	23.4716	Spring	Yes	1	0	1	0	1	1	0	0	0	0	0	0	0	0	0	0	0	0	0	0	0	0	0	0	0	0	0	0	0	0	0	0	0	0	0
241	CJ005012	Meles meles	10.07.2015	11.07.2015	M	Adult	Valea Chioarului, Maramures	Continental	MARAMUREȘ	VALEA CHIOARULUI	47.4276	23.4871	Summer	Yes	51	17	34	14	33	47	2	0	2	0	0	0	0	0	0	0	0	0	1	1	2	0	0	0	0	0	0	0	0	0	0	0	0	0	0
242	CJ007221	Meles meles	29.09.2018	02.10.2018	F	Ad	Valea Chioarului, MM	Continental	MARAMUREȘ	VALEA CHIOARULUI	47.4277	23.4854	Autumn	Yes	27	14	13	9	13	22	1	0	1	0	0	0	0	0	0	0	0	0	4	0	4	0	0	0	0	0	0	0	0	0	0	0	0	0	0
243	CJ007228	Meles meles	29.09.2018	03.10.2018	M	Ad	Valea Chioarului, MM	Continental	MARAMUREȘ	VALEA CHIOARULUI	47.4277	23.4854	Autumn	Yes	27	14	13	11	12	23	1	0	1	0	0	0	0	0	0	0	0	0	2	1	3	0	0	0	0	0	0	0	0	0	0	0	0	0	0
244	CJ007576	Meles meles	2.11.2018	18.07.2019	M	Ad	Valea Chioarului, MM	Continental	MARAMUREȘ	VALEA CHIOARULUI	47.4277	23.4854	Autumn	Yes	31	14	17	1	1	2	1	2	3	0	0	0	0	0	0	0	0	0	12	12	24	0	0	0	0	0	0	0	0	0	0	2	2	0	0
245	CJ007714	Meles meles	29.09.2019	3.10.2019	F	Ad	Valea Chioarului, MM	Continental	MARAMUREȘ	VALEA CHIOARULUI	47.4277	23.4854	Autumn	Yes	17	6	11	5	10	15	1	0	1	0	0	0	0	0	0	0	0	0	0	1	1	0	0	0	0	0	0	0	0	0	0	0	0	0	0
246	CJ007716	Martes foina	05.05.2019	17.10.2019	M	Ad	Valea Chioarului, MM	Continental	MARAMUREȘ	VALEA CHIOARULUI	47.4277	23.4854	Spring	Yes	1	0	1	0	0	0	0	0	0	0	0	0	0	0	0	0	1	1	0	0	0	0	0	0	0	0	0	0	0	0	0	0	0	0	0
247	CJ006904	Lutra lutra	21.09.17	05.10.2017	F	Juv	Tulcea	Continental	MARAMUREȘ	VALEA CHIOARULUI	47.4277	23.4854	Autumn	No	0	0	0	0	0	0	0	0	0	0	0	0	0	0	0	0	0	0	0	0	0	0	0	0	0	0	0	0	0	0	0	0	0	0	0
248	CJ007577	Martes foina	20.07.2019	22.07.2019	F	Ad	Valea Chioarului, MM	Continental	MARAMUREȘ	VALEA CHIOARULUI	47.4277	23.4854	Summer	No	0	0	0	0	0	0	0	0	0	0	0	0	0	0	0	0	0	0	0	0	0	0	0	0	0	0	0	0	0	0	0	0	0	0	0
249	CJ007718	Martes foina	17.10.2019	22.10.2019	M	Ad	Valea Chioarului, MM	Continental	MARAMUREȘ	VALEA CHIOARULUI	47.4277	23.4854	Autumn	No	0	0	0	0	0	0	0	0	0	0	0	0	0	0	0	0	0	0	0	0	0	0	0	0	0	0	0	0	0	0	0	0	0	0	0
250	CJ007811	Martes foina	25.08.2019	25.01.2020	M	Juv	Valea Chioarului, MM	Continental	MARAMUREȘ	VALEA CHIOARULUI	47.4277	23.4854	Summer	No	0	0	0	0	0	0	0	0	0	0	0	0	0	0	0	0	0	0	0	0	0	0	0	0	0	0	0	0	0	0	0	0	0	0	0
251	CJ007115	Meles meles	19.05.2018	18.07.2018	M	Ad	Valea Chioarului, MM	Continental	MARAMUREȘ	VALEA CHIOARULUI	47.4277	23.4854	Spring	No	0	0	0	0	0	0	0	0	0	0	0	0	0	0	0	0	0	0	0	0	0	0	0	0	0	0	0	0	0	0	0	0	0	0	0
252	CJ007492	Meles meles	23.03.2019	25.03.2019	F	Ad	Valea Chioarului, MM	Continental	MARAMUREȘ	VALEA CHIOARULUI	47.4277	23.4854	Spring	No	0	0	0	0	0	0	0	0	0	0	0	0	0	0	0	0	0	0	0	0	0	0	0	0	0	0	0	0	0	0	0	0	0	0	0
253	CJ007713	Meles meles	27.09.2019	2.10.2019	M	Ad	Valea Chioarului, MM	Continental	MARAMUREȘ	VALEA CHIOARULUI	47.4277	23.4854	Autumn	No	0	0	0	0	0	0	0	0	0	0	0	0	0	0	0	0	0	0	0	0	0	0	0	0	0	0	0	0	0	0	0	0	0	0	0
254	CJ007807	Meles meles	20.07.2019	23.01.2020	M	Juv	Valea Chioarului, MM	Continental	MARAMUREȘ	VALEA CHIOARULUI	47.4277	23.4854	Summer	No	0	0	0	0	0	0	0	0	0	0	0	0	0	0	0	0	0	0	0	0	0	0	0	0	0	0	0	0	0	0	0	0	0	0	0
255	CJ007824	Meles meles	06.09.2019	12.02.2020	M	Ad	Valea Chioarului, MM	Continental	MARAMUREȘ	VALEA CHIOARULUI	47.4277	23.4854	Autumn	No	0	0	0	0	0	0	0	0	0	0	0	0	0	0	0	0	0	0	0	0	0	0	0	0	0	0	0	0	0	0	0	0	0	0	0
256	CJ007068	Meles meles	24.02.2018	09.05.2018	F	Ad	Curtuius Mare	Continental	MARAMUREȘ	VALEA CHIOARULUI	47.4277	23.4445	Winter	Yes	5	2	3	1	2	3	0	1	1	0	0	0	0	0	0	0	0	0	0	0	0	0	0	0	0	0	0	0	0	0	1	0	1	0	0
257	CJ005011	Meles meles	02.04.2016	09.04.2016	F	Ad	Valea Chioarului, Maramures	Continental	MARAMUREȘ	VALEA CHIOARULUI	47.4288	23.4845	Spring	No	0	0	0	0	0	0	0	0	0	0	0	0	0	0	0	0	0	0	0	0	0	0	0	0	0	0	0	0	0	0	0	0	0	0	0
258	CJ004456	Felis silvestris	15.09.2015	15.10.2015	F	Ad	Valea Chioarului, MM	Continental	MARAMUREȘ	VALEA CHIOARULUI	47.4293	23.4788	Autumn	No	0	0	0	0	0	0	0	0	0	0	0	0	0	0	0	0	0	0	0	0	0	0	0	0	0	0	0	0	0	0	0	0	0	0	0
259	CJ006963	Felis silvestris	19.08.17	05.09.17	M	Ad	Valea Chioarului, MM	Continental	MARAMUREȘ	VALEA CHIOARULUI	47.4293	23.4788	Summer	No	0	0	0	0	0	0	0	0	0	0	0	0	0	0	0	0	0	0	0	0	0	0	0	0	0	0	0	0	0	0	0	0	0	0	0
260	CJ007148	Canis lupus	08.08.2018	08.08.2018	F	Ad	Valea Chioarului, MM	Continental	MARAMUREȘ	VALEA CHIOARULUI	47.4293	23.4788	Summer	No	0	0	0	0	0	0	0	0	0	0	0	0	0	0	0	0	0	0	0	0	0	0	0	0	0	0	0	0	0	0	0	0	0	0	0
261	CJ005010	Meles meles	13.04.2016	14.04.2016	M	Adult	Valea Chioarului, Maramures	Continental	MARAMUREȘ	VALEA CHIOARULUI	47.4335	23.4859	Spring	Yes	7	3	4	1	2	3	2	2	4	0	0	0	0	0	0	0	0	0	0	0	0	0	0	0	0	0	0	0	0	0	0	0	0	0	0
262	CJ007463	Felis silvestris	18.02.2019	27.02.2019	M	Ad	Bucium, MM	Continental	MARAMUREȘ	ȘOMCUȚA MARE	47.4695	23.4852	Winter	No	0	0	0	0	0	0	0	0	0	0	0	0	0	0	0	0	0	0	0	0	0	0	0	0	0	0	0	0	0	0	0	0	0	0	0
263	CJ007491	Meles meles	20.03.2019	21.03.2019	M	Ad	Bucium, MM	Continental	MARAMUREȘ	ȘOMCUȚA MARE	47.4699	23.4849	Spring	Yes	1	1	0	1	0	1	0	0	0	0	0	0	0	0	0	0	0	0	0	0	0	0	0	0	0	0	0	0	0	0	0	0	0	0	0
264	CJ005065	Martes foina	5.12.2016	11.12.2016	F	Ad	Remeți pe Someș, MM	Continental	MARAMUREȘ	MIREȘU MARE	47.4799	23.3404	Winter	Yes	2	0	2	0	1	1	0	0	0	0	0	0	0	0	0	0	1	1	0	0	0	0	0	0	0	0	0	0	0	0	0	0	0	0	0
265	CJ007461	Felis silvestris	21.01.2019	07.02.2019	F	Ad	Remeți pe Someș, MM	Continental	MARAMUREȘ	MIREȘU MARE	47.48	23.3407	Winter	No	0	0	0	0	0	0	0	0	0	0	0	0	0	0	0	0	0	0	0	0	0	0	0	0	0	0	0	0	0	0	0	0	0	0	0
266	CJ007261	Martes foina	08.10.2018	19.10.2018	M	Ad	Somcuta Mare, MM	Continental	MARAMUREȘ	ȘOMCUȚA MARE	47.5013	23.4659	Autumn	No	0	0	0	0	0	0	0	0	0	0	0	0	0	0	0	0	0	0	0	0	0	0	0	0	0	0	0	0	0	0	0	0	0	0	0
267	CJ007116	Meles meles	14.05.2018	19.07.2018	M	Ad	Somcuta Mare, MM	Continental	MARAMUREȘ	ȘOMCUȚA MARE	47.5013	23.4659	Spring	No	0	0	0	0	0	0	0	0	0	0	0	0	0	0	0	0	0	0	0	0	0	0	0	0	0	0	0	0	0	0	0	0	0	0	0
268	CJ006956	Meles meles	13.05.2017	16.05.2017	F	Ad	Șomcuța Mare, MM	Continental	MARAMUREȘ	ȘOMCUȚA MARE	47.5039	23.4631	Spring	No	0	0	0	0	0	0	0	0	0	0	0	0	0	0	0	0	0	0	0	0	0	0	0	0	0	0	0	0	0	0	0	0	0	0	0
269	CJ006958	Meles meles		26.05.2017	M	Ad	Șomcuța Mare, MM	Continental	MARAMUREȘ	ȘOMCUȚA MARE	47.5069	23.4762	Spring	No	0	0	0	0	0	0	0	0	0	0	0	0	0	0	0	0	0	0	0	0	0	0	0	0	0	0	0	0	0	0	0	0	0	0	0
270	CJ003497	Felis silvestris	20.04.2015	21.04.2015	M	Juv	Șomcuța Mare, MM	Continental	MARAMUREȘ	ȘOMCUȚA MARE	47.5088	23.4407	Spring	No	0	0	0	0	0	0	0	0	0	0	0	0	0	0	0	0	0	0	0	0	0	0	0	0	0	0	0	0	0	0	0	0	0	0	0
271	CJ007025	Martes foina	31.01.2018	01.02.2018	M	Juv	Fersig, MM	Continental	MARAMUREȘ	SATULUNG	47.5391	23.3818	Winter	Yes	1	0	1	0	0	0	0	0	0	0	0	0	0	0	0	0	0	0	0	0	0	0	0	0	0	0	0	1	1	0	0	0	0	0	0
272	CJ004176	Felis silvestris	27.07.2015	12.08.2015	M	Juv	Codru, MM	Continental	MARAMUREȘ	BĂIȚA DE SUB CODRU	47.5458	23.1353	Summer	No	0	0	0	0	0	0	0	0	0	0	0	0	0	0	0	0	0	0	0	0	0	0	0	0	0	0	0	0	0	0	0	0	0	0	0
273	CJ005006	Meles meles	30.03.2016	02.04.2016	M	Adult	Satu Lung, Maramures	Continental	MARAMUREȘ	SATULUNG	47.5687	23.4215	Spring	Yes	21	6	15	0	0	0	6	15	21	0	0	0	0	0	0	0	0	0	0	0	0	0	0	0	0	0	0	0	0	0	0	0	0	0	0
274	CJ007031	Meles meles	13.02.2018	14.02.2018	F	Juv	Satulung, MM	Continental	MARAMUREȘ	SATULUNG	47.57	23.4257	Winter	Yes	2	1	1	0	0	0	0	0	0	0	0	0	0	0	0	0	0	0	1	1	2	0	0	0	0	0	0	0	0	0	0	0	0	0	0
275	CJ005007	Meles meles	30.03.2016	02.04.2016	M	Ad	Satu Lung, Maramures	Continental	MARAMUREȘ	SATULUNG	47.5706	23.4272	Spring	No	0	0	0	0	0	0	0	0	0	0	0	0	0	0	0	0	0	0	0	0	0	0	0	0	0	0	0	0	0	0	0	0	0	0	0
276	CJ007460	Felis silvestris	01.02.2019	05.02.2019	M	Ad	Săcălă┼ƒeni, MM	Continental	MARAMUREȘ	SĂCĂLĂȘENI	47.5815	23.5656	Winter	No	0	0	0	0	0	0	0	0	0	0	0	0	0	0	0	0	0	0	0	0	0	0	0	0	0	0	0	0	0	0	0	0	0	0	0
277	CJ007054	Martes foina	30.12.2016	08.03.2018	M	Juv	Chechis, MM	Continental	MARAMUREȘ	DUMBRĂVIȚA	47.5844	23.6023	Winter	Yes	10	5	5	0	0	0	0	0	0	0	0	0	0	0	0	0	0	0	2	2	0	0	2	2	4	0	0	0	0	0	2	1	3	1	0
278	CJ008534	Meles meles	21.03.2021	26.03.2021	F	Ad	Tamaia, MM	Continental	MARAMUREȘ	FĂRCAȘA	47.5927	23.364	Spring	Yes	13	9	4	7	3	10	1	0	1	0	0	0	0	0	0	0	0	0	1	1	2	0	0	0	0	0	0	0	0	0	0	0	0	0	0
279	CJ007109	Meles meles	05.06.2018	13.07.2018	F	Ad	Grosi, MM	Continental	MARAMUREȘ	GROȘI	47.6192	23.6113	Summer	No	0	0	0	0	0	0	0	0	0	0	0	0	0	0	0	0	0	0	0	0	0	0	0	0	0	0	0	0	0	0	0	0	0	0	0
280	CJ008365	Mustela nivalis	21.08.2020	27.08.2020	M	Ad	Centura Carei, SM	Pannonic	SATU-MARE	CAREI	47.6463	22.4758	Summer	No	0	0	0	0	0	0	0	0	0	0	0	0	0	0	0	0	0	0	0	0	0	0	0	0	0	0	0	0	0	0	0	0	0	0	0
281	CJ005014	Martes martes	19.07.2016	20.07.2016	M	Adult	Livada (Satu-Mare)	Continental	SATU-MARE	LIVADA	47.868	23.1217	Summer	Yes	1	1	0	1	0	1	0	0	0	0	0	0	0	0	0	0	0	0	0	0	0	0	0	0	0	0	0	0	0	0	0	0	0	0	0
282	CJ003469	Canis aureus	2014.11.10	2015.01.12	M	Juv	Hanesti, BT	Continental	BOTOȘANI	HĂNEȘTI	47.9066	26.9797	Autumn	No	0	0	0	0	0	0	0	0	0	0	0	0	0	0	0	0	0	0	0	0	0	0	0	0	0	0	0	0	0	0	0	0	0	0	0
[truncated: 10 more columns]

## Sheet: Environmental predictors
Correspondence between CORINE LandCover categories and land use types used in this study
Code Level 3	Label level 3	Assigned land use type
111	Continuous urban fabric	Urban
112	Discontinuous urban fabric	Urban
121	Industrial or commercial units	Urban
122	Road and rail networks and associated land	Urban
123	Port areas	Urban
124	Airports	Urban
131	Mineral extraction sites	Urban
132	Dump sites	Urban
133	Construction sites	Urban
141	Green urban areas	Urban
142	Sport and leisure facilities	Urban
211	Non-irrigated arable land	Arable
212	Permanently irrigated land	Arable
213	Rice fields	Arable
221	Vineyards	Arable
222	Fruit trees and berry plantations	Arable
223	Olive groves	Arable
231	Pastures	Grassland
241	Annual crops associated with permanent crops	Arable
242	Complex cultivation patterns	Arable
243	Land principally occupied by agriculture, with significant areas of natural vegetation	Grassland
244	Agro-forestry areas	Forest
311	Broad-leaved forest	Forest
312	Coniferous forest	Forest
313	Mixed forest	Forest
321	Natural grasslands	Grassland
322	Moors and heathland	Grassland
323	Sclerophyllous vegetation	Grassland
324	Transitional woodland-shrub	Forest
333	Sparsely vegetated areas	Grassland

## Sheet: Host_sel
	Nr. Host species	No. Potential host individuals	No. Infected host individuals	Prevalence	Prevalence (CI95% Lower)	Prevalence (CI95% Upper)	Intensity	Intensity (CI95% Lower)	Intensity (CI95% Upper)	Flea type	Host group
Pulex irritans	8	258	106	41.09	35.02	47.36	7.83	5.56	10.1	generalist	carnivora
Paraceras melis	3	189	38	20.11	14.64	26.54	4.39	2.15	6.64	specialist	Meles meles
Ctenocephalides felis	3	150	11	7.33	3.72	12.74	1.36	0.91	1.82	generalist	carnivora
Ctenocephalides canis	4	217	17	7.83	4.63	12.25	2.18	1.01	3.34	generalist	carnivora
Monopsyllus sciurorum	2	54	6	11.11	4.19	22.63	1.67	0.4	2.94	specialist	doormice/squirrel
Chaetopsylla trichosa	3	214	47	21.96	16.61	28.11	4.49	2.57	6.41	specialist	carnivora
Chaetopsylla homoea	5	218	12	5.5	2.88	9.42	2.25	0.84	3.66	generalist	carnivora
Chaetopsylla tuberculaticeps	1	1	1	100	2.5	100	NA	NA	NA	specialist	Ursus arctos
Chaetopsylla rothschildi	2	30	4	13.33	3.76	30.72	3	1.7	4.3	specialist	Martes
Chaetopsylla sp.	8	258	37	14.34	10.3	19.22	4.3	2.75	5.84
Chaetopsylla globiceps	4	215	11	5.12	2.58	8.97	1.82	1.23	2.41	generalist	carnivora
Echidnophaga gallinacea	1	10	1	10	0.25	44.5	NA	NA	NA	generalist	hens/dogs

## Sheet: Flea host report
	Species	H.Nr	inf	Tot	Prev	Prev_sd_l	Prev_sd_u	Int	Int_l	Int_u
1	Canis aureus	96	50	457	52.08	0.42	0.62	9.14	6.22	12.06
2	Canis lupus	10	3	3	30	0.07	0.65	1	NA	NA
3	Felis silvestris	27	6	7	22.22	0.09	0.42	1.17	0.74	1.6
4	Lynx lynx	3	3	8	100	0.29	1	2.67	-2.5	7.84
5	Martes foina	27	13	43	48.15	0.29	0.68	3.31	1.28	5.33
6	Martes martes	3	3	5	100	0.29	1	1.67	-1.2	4.54
7	Meles meles	91	69	952	75.82	0.66	0.84	13.8	9.96	17.63
8	Mustela nivalis	2	1	1	50	0.01	0.99	1	NA	NA
9	Nyctereutes procyonoides	1	1	6	100	0.03	1	6	NA	NA
10	Ursus arctos	1	1	2	100	0.03	1	2	NA	NA
	Species	Sex	H.Nr	Inf	Tot	Prev	Prev_sd_l	Prev_sd_u	Int	Int_l	Int_u
1	Canis aureus	F	44	22	215	50	0.35	0.65	9.77	4.74	14.8
2	Canis aureus	M	50	27	240	54	0.39	0.68	8.89	5.08	12.7
3	Canis aureus	NA	2	1	2	50	0.01	0.99	2	NA	NA
4	Canis lupus	F	4	2	2	50	0.07	0.93	1	NA	NA
5	Canis lupus	M	6	1	1	16.67	0	0.64	1	NA	NA
6	Felis silvestris	F	4	1	1	25	0.01	0.81	1	NA	NA
7	Felis silvestris	M	23	5	6	21.74	0.07	0.44	1.2	0.64	1.76
8	Lynx lynx	M	3	3	8	100	0.29	1	2.67	-2.5	7.84
9	Martes foina	F	9	6	12	66.67	0.3	0.93	2	0.67	3.33
10	Martes foina	M	18	7	31	38.89	0.17	0.64	4.43	0.51	8.35
11	Martes martes	M	3	3	5	100	0.29	1	1.67	-1.2	4.54
12	Meles meles	F	35	26	344	74.29	0.57	0.88	13.23	5.74	20.73
13	Meles meles	M	55	42	562	76.36	0.63	0.87	13.38	9.12	17.64
14	Meles meles	NA	1	1	46	100	0.03	1	46	NA	NA
15	Mustela nivalis	M	2	1	1	50	0.01	0.99	1	NA	NA
16	Nyctereutes procyonoides	F	1	1	6	100	0.03	1	6	NA	NA
17	Ursus arctos	M	1	1	2	100	0.03	1	2	NA	NA

## Sheet: Flea_species results
Pu. irritans
		Species	Sex	H.Nr	inf	Tot	Prev	Prev_sd_l	Prev_sd_u	Int	Int_l	Int_u
	1	Canis aureus	F	44	18	109	40.91	0.26	0.57	6.06	2.87	9.24
	2	Canis aureus	M	50	20	143	40	0.26	0.55	7.15	3.1	11.2
	4	Canis lupus	F	4	1	1	25	0.01	0.81	1	NA	NA
	5	Canis lupus	M	6	1	1	16.67	0	0.64	1	NA	NA
	6	Felis silvestris	F	4	0	0	0	0	0.6	NA	NA	NA
	7	Felis silvestris	M	23	1	1	4.35	0	0.22	1	NA	NA
	8	Lynx lynx	M	3	1	1	33.33	0.01	0.91	1	NA	NA
	9	Martes foina	F	9	4	5	44.44	0.14	0.79	1.25	0.45	2.05
	10	Martes foina	M	18	0	0	0	0	0.19	NA	NA	NA
	11	Martes martes	M	3	2	2	66.67	0.09	0.99	1	NA	NA
	12	Meles meles	F	35	20	209	57.14	0.39	0.74	10.45	1.35	19.55
	13	Meles meles	M	55	35	316	63.64	0.5	0.76	9.03	5.57	12.49
	15	Nyctereutes procyonoides	F	1	1	1	100	0.03	1	1	NA	NA
Pa. melis
		Species	Sex	H.Nr	inf	Tot	Prev	Prev_sd_l	Prev_sd_u	Int	Int_l	Int_u
	1	Canis aureus	F	44	3	10	6.82	0.01	0.19	3.33	-4.65	11.32
	2	Canis aureus	M	50	2	3	4	0	0.14	1.5	-4.85	7.85
	4	Meles meles	F	35	15	53	42.86	0.26	0.61	3.53	1.78	5.28
	5	Meles meles	M	55	17	100	30.91	0.19	0.45	5.88	0.93	10.83
	7	Mustela nivalis	M	2	1	1	50	0.01	0.99	1	NA	NA
Ct. felis		Species	Sex	H.Nr	inf	Tot	Prev	Prev_sd_l	Prev_sd_u	Int	Int_l	Int_u
	1	Canis aureus	F	44	2	3	4.55	0.01	0.15	1.5	-4.85	7.85
	2	Canis aureus	M	50	5	8	10	0.03	0.22	1.6	0.49	2.71
	4	Felis silvestris	F	4	0	0	0	0	0.6	NA	NA	NA
	5	Felis silvestris	M	23	2	2	8.7	0.01	0.28	1	NA	NA
	6	Martes foina	F	9	1	1	11.11	0	0.48	1	NA	NA
	7	Martes foina	M	18	0	0	0	0	0.19	NA	NA	NA
Ct. canis		Species	Sex	H.Nr	inf	Tot	Prev	Prev_sd_l	Prev_sd_u	Int	Int_l	Int_u
	1	Canis aureus	F	44	2	3	4.55	0.01	0.15	1.5	-4.85	7.85
	2	Canis aureus	M	50	5	8	10	0.03	0.22	1.6	0.49	2.71
	4	Felis silvestris	F	4	0	0	0	0	0.6	NA	NA	NA
	5	Felis silvestris	M	23	2	2	8.7	0.01	0.28	1	NA	NA
	6	Martes foina	F	9	1	1	11.11	0	0.48	1	NA	NA
	7	Martes foina	M	18	0	0	0	0	0.19	NA	NA	NA
M. sciurorum		Species	Sex	H.Nr	inf	Tot	Prev	Prev_sd_l	Prev_sd_u	Int	Int_l	Int_u
	1	Felis silvestris	F	4	1	1	25	0.01	0.81	1	NA	NA
	2	Felis silvestris	M	23	0	0	0	0	0.15	NA	NA	NA
	3	Martes foina	F	9	3	6	33.33	0.07	0.7	2	-2.3	6.3
	4	Martes foina	M	18	2	3	11.11	0.01	0.35	1.5	-4.85	7.85
Ch. trichosa		Species	Sex	H.Nr	inf	Tot	Prev	Prev_sd_l	Prev_sd_u	Int	Int_l	Int_u
	1	Canis aureus	F	44	8	18	18.18	0.08	0.33	2.25	0.78	3.72
	2	Canis aureus	M	50	7	16	14	0.06	0.27	2.29	0.9	3.67
	4	Felis silvestris	F	4	0	0	0	0	0.6	NA	NA	NA
	5	Felis silvestris	M	23	1	1	4.35	0	0.22	1	NA	NA
	6	Meles meles	F	35	14	65	40	0.24	0.58	4.64	0.78	8.5
	7	Meles meles	M	55	16	105	29.09	0.18	0.43	6.56	1.8	11.32
Ch. homoea		Species	Sex	H.Nr	inf	Tot	Prev	Prev_sd_l	Prev_sd_u	Int	Int_l	Int_u
	1	Canis aureus	F	44	6	8	13.64	0.05	0.27	1.33	0.79	1.88
	2	Canis aureus	M	50	1	2	2	0	0.11	2	NA	NA
	4	Martes foina	F	9	0	0	0	0	0.34	NA	NA	NA
	5	Martes foina	M	18	1	2	5.56	0	0.27	2	NA	NA
	6	Martes martes	M	3	1	1	33.33	0.01	0.91	1	NA	NA
	7	Meles meles	F	35	1	2	2.86	0	0.15	2	NA	NA
	8	Meles meles	M	55	1	9	1.82	0	0.1	9	NA	NA
	10	Nyctereutes procyonoides	F	1	1	3	100	0.03	1	3	NA	NA
Ch. tuberculaticeps		Species	Sex	H.Nr	inf	Tot	Prev	Prev_sd_l	Prev_sd_u	Int	Int_l	Int_u
	1	Ursus arctos	M	1	1	2	100	0.03	1	2	NA	NA
Ch. rothschildi		Species	Sex	H.Nr	inf	Tot	Prev	Prev_sd_l	Prev_sd_u	Int	Int_l	Int_u
	1	Lynx lynx	M	3	1	3	33.33	0.01	0.91	3	NA	NA
	2	Martes foina	F	9	0	0	0	0	0.34	NA	NA	NA
	3	Martes foina	M	18	3	9	16.67	0.04	0.41	3	0.52	5.48
Chaetopsylla sp.		Species	Sex	H.Nr	inf	Tot	Prev	Prev_sd_l	Prev_sd_u	Int	Int_l	Int_u
	1	Canis aureus	F	44	8	50	18.18	0.08	0.33	6.25	1.42	11.08
	2	Canis aureus	M	50	10	37	20	0.1	0.34	3.7	1.04	6.36
	4	Canis lupus	F	4	1	1	25	0.01	0.81	1	NA	NA
	5	Canis lupus	M	6	0	0	0	0	0.46	NA	NA	NA
	6	Felis silvestris	F	4	0	0	0	0	0.6	NA	NA	NA
	7	Felis silvestris	M	23	1	1	4.35	0	0.22	1	NA	NA
	8	Lynx lynx	M	3	1	2	33.33	0.01	0.91	2	NA	NA
	9	Martes foina	F	9	0	0	0	0	0.34	NA	NA	NA
	10	Martes foina	M	18	2	10	11.11	0.01	0.35	5	-20.41	30.41
	11	Martes martes	M	3	1	2	33.33	0.01	0.91	2	NA	NA
	12	Meles meles	F	35	5	21	14.29	0.05	0.3	4.2	-2.68	11.08
	13	Meles meles	M	55	7	33	12.73	0.05	0.24	4.71	-0.78	10.2
	15	Ursus arctos	M	1	1	2	100	0.03	1	2	NA	NA
Ch. globiceps		Species	Sex	H.Nr	inf	Tot	Prev	Prev_sd_l	Prev_sd_u	Int	Int_l	Int_u
	1	Canis aureus	F	44	4	8	9.09	0.03	0.22	2	0.7	3.3
	2	Canis aureus	M	50	3	5	6	0.01	0.17	1.67	-1.2	4.54
	4	Martes foina	F	9	0	0	0	0	0.34	NA	NA	NA
	5	Martes foina	M	18	2	2	11.11	0.01	0.35	1	NA	NA
	6	Meles meles	F	35	1	3	2.86	0	0.15	3	NA	NA
	7	Meles meles	M	55	0	0	0	0	0.06	NA	NA	NA
	9	Nyctereutes procyonoides	F	1	1	2	100	0.03	1	2	NA	NA
E. gallinacea		Species	Sex	H.Nr	inf	Tot	Prev	Prev_sd_l	Prev_sd_u	Int	Int_l	Int_u
	1	Canis lupus	F	4	1	1	25	0.01	0.81	1	NA	NA
	2	Canis lupus	M	6	0	0	0	0	0.46	NA	NA	NA

## Sheet: Glm results
			Call:
			glm(formula = Abundance ~ Species + Season + Sex + Age + Alt_Class,
			family = "binomial", data = F_dat)									Call:
												glm(formula = Flea_sp_nr ~ Season + Sex + Age + Alt_Class,
			Deviance Residuals:									family = "poisson", data = F_dat)
			Min 1Q Median 3Q Max
			-1.77259 -0.88588 -0.00013 0.86756 1.86069									Deviance	Residuals:
													Min	1Q	Median	3Q	Max
			Coefficients:										-2.0589	-1.1307	-0.4058	0.4158	2.6551
				Estimate	Std. ->	<- Error	z value	Pr(>|z|)
			(Intercept)	0.371	9224.4	0	1					Coefficients:
			SpeciesCanis		-18.7574	1993.84	-0.009	0.9925					Estimate	Std.Error	z value	Pr(>|z|)
			SpeciesFelis	silvestris	-18.5807	1267.83	-0.015	0.9883				(Intercept)	-20.4497	42247.4	0	0.9996
			SpeciesLutra	lutra	-18.0894	1940.99	-0.009	0.9926				Seasonrep	21.8828	42247.4	0.001	0.9996
			SpeciesLynx	lynx	1.3764	1.4097	0.976	0.3289				Seasonsum	21.4918	42247.4	0.001	0.9996
			SpeciesMartes	foina	-0.8033	0.5832	-1.377	0.1684				Seasonwin	21.8132	42247.4	0.001	0.9996
			SpeciesMartes	martes	-17.9002	4519.24	-0.004	0.9968				SexM	-0.3345	0.1747	-1.915	0.0555
			SpeciesMeles	meles	0.7884	0.4703	1.676	0.0937				AgeJuv	-0.1147	0.198	-0.58	0.5622
			SpeciesMustela	erminea	-18.1343	6522.64	-0.003	0.9978				Alt_ClassHigh	-1.3027	1.081	-1.205	0.2282
			SpeciesMustela	lutreola	-18.4403	6522.64	-0.003	0.9977				Alt_ClassLow	-1.4036	1.0037	-1.398	0.162
			SpeciesMustela	nivalis	-17.395	4609.95	-0.004	0.997				Alt_ClassMiddle	-0.9487	0.9975	-0.951	0.3416
			SpeciesMustela	putorius	-17.607	2618.61	-0.007	0.9946				---
			SpeciesNyctereutes	procyonoides	19.0028	6522.64	0.003	0.9977				Signif. codes: 0 ‘***’ 0.001 ‘**’ 0.01 ‘*’ 0.05 ‘.’ 0.1 ‘ ’ 1
			Seasonrep		17.7028	6522.64	0.003	0.9978
			Seasonsum		17.3287	6522.64	0.003	0.9979
			Seasonwin		18.0138	6522.64	0.003	0.9978
			SexM		-0.2962	0.3277	-0.904	0.3661
			AgeJuv		-0.1303	0.3545	-0.368	0.7131
			Alt_ClassHigh		-19.1892	6522.64	-0.003	0.9977
			Alt_ClassLow		-18.5105	6522.64	-0.003	0.9977
			Alt_ClassMiddle		-17.7048	6522.64	-0.003	0.9978
			---
			Signif. codes: 0 ‘***’ 0.001 ‘**’ 0.01 ‘*’ 0.05 ‘.’ 0.1 ‘ ’ 1

## Sheet: Pulex irritans
#Pulex irritans
##			Nr. hosts species Nr. hosts					Nr. infected				Prevalence(%) Prev_CI95 Low						##			Prev_CI95 Upp		Int_CI95 Low Int_CI95 Upp
##	[1,]		8 258					106				41.09 35.02						##	[1,]		47.36 7.83		5.56 10.1
##		Species				Sex		H.Nr		inf	Tot	Prev	Prev_sd_l		Prev_sd_u		Int	##		Int_l		Int_u
##	1	Canis aureus				F		44		18	109	40.91	0.26		0.57		6.06	##	1	2.87		9.24
##	2	Canis aureus				M		50		20	143	40	0.26		0.55		7.15	##	2	3.1		11.2
##	4	Canis lupus				F		4		1	1	25	0.01		0.81		1	##	4	NA		NA
##	5	Canis lupus				M		6		1	1	16.67	0		0.64		1	##	5	NA		NA
##	6	Felis silvestris				F		4		0	0	0	0		0.6		NaN	##	6	NA		NA
##	7	Felis silvestris				M		23		1	1	4.35	0		0.22		1	##	7	NA		NA
##	8	Lynx lynx				M		3		1	1	33.33	0.01		0.91		1	##	8	NA		NA
##	9	Martes foina				F		9		4	5	44.44	0.14		0.79		1.25	##	9	0.45		2.05
##	10	Martes foina				M		18		0	0	0	0		0.19		NaN	##	10	NA		NA
##	11	Martes martes				M		3		2	2	66.67	0.09		0.99		1	##	11	NA		NA
##	12	Meles meles				F		35		20	209	57.14	0.39		0.74		10.45	##	12	1.35		19.55
##	13	Meles meles				M		55		35	316	63.64	0.5		0.76		9.03	##	13	5.57		12.49
##	15	Nyctereutes procyonoides				F		1		1	1	100	0.03		1		1	##	15	NA		NA

## Sheet: Pa. melis
#Paraceras melis ## Nr. hosts species Nr. hosts Nr. infected Prevalence(%) Prev_CI95 Low ## Prev_CI95 Upp Int_CI95 Low Int_CI95 Upp ## [1,] 3 189 38 20.11 14.64
## [1,] 26.54 4.39 2.15 6.64
## Species Sex H.Nr inf Tot Prev Prev_sd_l Prev_sd_u Int Int_l Int_u
##	1	Canis aureus		F	44	3		10	6.82			0.01		0.19 3.33		-4.65 11.32
##	2	Canis aureus		M	50	2		3	4			0		0.14 1.50		-4.85 7.85
##	4	Meles meles		F	35	15		53	42.86			0.26		0.61 3.53		1.78 5.28
##	5	Meles meles		M	55	17		100	30.91			0.19		0.45 5.88		0.93 10.83
##	7	Mustela nivalis		M	2	1		1	50			0.01		0.99 1.00		NA NA

## Sheet: Ct. felis
#C. felis ## Nr. hosts species Nr. hosts Nr. infected Prevalence(%) Prev_CI95 Low ## Prev_CI95 Upp Int_CI95 Low Int_CI95 Upp ## [1,] 3 150 11 7.33 3.72
## [1,] 12.74 1.36 0.91 1.82
## Species Sex H.Nr inf Tot Prev Prev_sd_l Prev_sd_u Int Int_l Int_u
##	1	Canis aureus		F	44		2	3 4.55				0.01		0.15 1.5 -4.85			7.85
##	2	Canis aureus		M	50		5	8 10				0.03		0.22 1.6 0.49			2.71
##	4	Felis silvestris		F	4		0	0 0.00				0		0.60 NaN NA			NA
##	5	Felis silvestris		M	23		2	2 8.70				0.01		0.28 1.0 NA			NA
##	6	Martes foina		F	9		1	111.11				0		0.48 1.0 NA			NA
##	7	Martes foina		M	18		0	0 0.00				0		0.19 NaN NA			NA

## Sheet: Ct. canis
#C. canis ## Nr. hosts species Nr. hosts Nr. infected Prevalence(%) Prev_CI95 Low ## Prev_CI95 Upp Int_CI95 Low Int_CI95 Upp ## [1,] 4 217 17 7.83 4.63
																				## [1,] 12.25 2.18 1.01 3.34
## Species Sex H.Nr inf Tot Prev Prev_sd_l Prev_sd_u Int Int_l Int_u
##	1	Canis aureus	F	44	5	10 11.36			0.04	0.25 2.00			NA		NA
##	2	Canis aureus	M	50	8	23 16			0.07	0.29 2.88			0.18		5.57
##	4	Felis silvestris	F	4	0	0 0.00			0	0.60 NaN			NA		NA
##	5	Felis silvestris	M	23	1	1 4.35			0	0.22 1.00			NA		NA
##	6	Lynx lynx	M	3	2	2 66.67			0.09	0.99 1.00			NA		NA
##	7	Meles meles	F	35	1	1 2.86			0	0.15 1.00			NA		NA
##	8	Meles meles	M	55	0	0 0.00			0	0.06 NaN			NA		NA

[truncated: 8 more sheets: M sciurorum, Ch. trichosa, Ch. homoea, Ch. tuberculaticeps, Ch. rothchildi, Chaetopsylla sp., Ch. globiceps, E. gallinacea]
